# Supplementary material for: Increased accessibility of computer-based testing for residency application to a hospital in Brazil with item characteristics comparable to paper-based testing: a psychometric study
Source: J Educ Eval Health Prof. 2024 Nov 11;21:32. doi: 10.3352/jeehp.2024.21.32 (PMC11637595; doi:10.3352/jeehp.2024.21.32)
Supplement: Supplementary file 2 [file jeehp-21-32-dataset2.csv]

1	2	3	4	5	6	7	8	9	10	11	12	13	14	15	16	17	18	19	20	21	22	23	24	25	26	27	28	29	30	31	32	33	34	35	36	37	38	39	40	41	42	43	44	45	46	47	48	49	50
B	A	D	D	A	D	C	A	D	C	A	D	D	B	A	B	B	C	A	C	D	C	A	D	C	C	B	C	A	B	D	B	A	D	A	D	D	B	B	B	C	A	D	C	C	D	B	D	A	D
[truncated: 70 more columns]
