# Supplementary material for: Increased accessibility of computer-based testing for residency application to a hospital in Brazil with item characteristics comparable to paper-based testing: a psychometric study
Source: J Educ Eval Health Prof. 2024 Nov 11;21:32. doi: 10.3352/jeehp.2024.21.32 (PMC11637595; doi:10.3352/jeehp.2024.21.32)
Supplement: Supplementary file 3 [file jeehp-21-32-dataset3.csv]

ID	CADERNO	1	2	3	4	5	6	7	8	9	10	11	12	13	14	15	16	17	18	19	20	21	22	23	24	25	26	27	28	29	30	31	32	33	34	35	36	37	38	39	40	41	42	43	44	45	46	47	48
1	1	D	B	D	C	A	B	A	D	D	A	C	B	A	D	D	D	C	B	C	D	C	C	B	B	B	D	A	B	B	D	D	A	C	C	B	D	A	C	A	C	D	A	D	C	C	C	D	B
2	1	D	A	D	C	A	D	A	D	D	A	C	B	A	C	D	C	C	B	C	D	C	C	A	D	B	D	A	B	B	D	C	A	C	C	B	D	A	A	A	C	A	A	D	C	C	C	D	B
3	1	D	D	D	C	A	D	A	D	D	C	C	B	A	D	D	C	C	B	C	D	C	C	B	B	B	B	A	B	B	D	C	A	C	C	B	C	A	C	A	C	B	A	D	C	C	C	D	B
4	1	C	D	B	C	B	D	D	A	A	A	C	B	A	D	D	B	C	B	A	D	A	A	C	D	B	A	D	D	B	D	C	B	A	B	A	D	A	A	A	C	D	A	C	B	C	A	D	A
5	1	B	D	D	C	B	D	A	D	D	A	C	B	A	B	D	C	C	B	C	D	C	C	B	D	B	C	D	B	B	D	D	B	C	C	B	C	A	A	A	C	B	B	D	C	C	C	B	B
6	1	C	B	D	C	B	D	A	C	D	A	C	B	A	B	D	D	C	B	C	D	C	C	B	B	B	B	A	D	B	D	B	A	C	C	B	C	A	A	A	C	D	A	D	C	C	C	D	B
7	1	D	D	D	C	A	D	A	D	A	A	C	B	A	C	D	C	C	D	A	D	B	C	A	D	B	C	A	B	B	D	B	C	C	D	B	D	A	A	D	C	B	A	D	C	C	C	D	B
8	1	B	C	C	C	B	D	B	C	A	A	C	D	A	D	A	A	C	B	C	D	C	A	A	B	B	C	A	D	B	C	D	D	C	C	B	D	C	D	A	C	A	B	D	C	C	C	B	B
9	1	D	B	D	C	B	D	A	C	A	A	C	B	A	C	D	C	C	B	C	D	A	C	B	D	B	B	C	B	B	D	A	C	D	C	B	D	A	A	A	C	B	A	D	C	C	C	D	B
10	1	D	D	D	C	B	D	A	C	D	A	C	B	A	D	D	C	C	B	C	D	A	C	B	D	B	B	D	B	B	D	C	B	C	C	B	D	A	A	A	C	B	C	D	C	C	C	D	B
11	1	B	D	B	A	B	B	B	C	A	B	C	D	A	C	D	C	C	B	B	D	C	D	B	D	B	A	A	B	D	D	A	C	C	C	B	D	A	C	A	C	D	A	D	B	C	C	D	B
12	1	D	D	D	C	A	D	B	B	B	D	C	D	A	C	D	A	C	D	C	D	B	D	B	D	B	A	C	B	D	D	B	C	C	C	B	D	A	A	D	C	D	A	D	C	C	C	D	B
13	1	D	D	D	C	B	D	A	B	D	A	C	B	A	C	D	D	C	B	C	D	C	D	B	D	B	B	D	B	B	D	A	A	C	C	B	C	A	C	A	C	D	A	D	B	C	C	D	B
14	1	D	B	D	C	A	D	A	D	D	A	D	B	A	D	D	C	C	B	C	D	C	D	B	B	B	A	A	B	B	D	C	A	D	C	B	D	A	A	A	C	D	A	D	C	C	C	D	B
15	1	D	D	C	C	B	D	D	C	A	A	A	B	A	D	D	D	C	A	C	D	A	D	C	D	B	B	A	A	C	D	B	D	C	C	A	A	C	C	A	C	B	B	C	B	C	A	B	A
16	1	A	C	D	C	B	D	A	C	A	A	C	B	B	D	D	C	C	B	D	D	C	C	B	B	B	D	A	D	C	D	B	C	C	C	B	D	A	C	A	C	D	A	D	C	C	C	D	B
17	1	D	B	D	C	B	D	A	D	D	A	C	B	A	D	D	A	C	B	C	D	C	C	B	B	B	A	D	B	B	D	B	A	C	C	A	C	A	A	A	C	A	A	D	C	C	B	D	B
18	1	D	D	B	C	A	D	A	D	D	A	C	B	A	C	D	C	C	D	C	D	D	C	B	D	B	B	A	B	B	C	B	B	C	C	B	D	A	A	A	C	D	C	D	C	C	C	A	B
19	1	B	D	C	C	C	D	D	D	D	A	C	B	D	B	D	D	C	C	D	D	B	A	B	D	B	A	A	D	B	B	B	C	C	C	B	D	B	D	A	C	D	B	A	C	C	D	D	B
20	1	D	B	D	C	A	B	A	D	D	A	C	A	A	D	D	C	C	B	C	D	A	A	A	B	C	D	A	D	B	D	B	B	C	C	B	B	A	A	A	C	D	A	D	B	C	C	D	B
21	1	D	B	D	C	B	D	C	D	D	A	C	A	D	C	D	A	C	B	B	D	B	D	B	B	B	A	A	C	B	D	A	A	C	D	A	D	A	D	A	C	B	A	D	C	C	C	D	A
22	1	D	D	D	C	B	D	A	C	A	A	C	B	A	D	D	C	C	D	C	D	A	C	A	D	B	B	A	B	B	D	A	C	D	C	B	D	C	A	A	C	D	A	D	B	C	C	D	B
23	1	A	B	D	C	B	D	A	D	D	C	C	B	A	C	D	C	C	C	C	D	A	D	B	D	B	D	A	B	B	D	C	B	C	C	B	D	A	A	A	C	B	A	D	C	B	C	B	B
24	1	D	B	D	C	A	D	C	C	A	A	A	B	A	B	D	C	C	B	A	D	A	D	B	D	B	A	D	D	B	C	A	C	C	B	B	D	A	A	A	C	D	A	D	C	C	C	A	B
25	1	C	D	C	C	A	D	A	D	A	A	C	D	A	C	D	D	C	C	A	D	C	D	A	D	B	D	A	B	D	A	C	A	C	D	B	A	A	A	A	C	B	C	D	C	B	C	B	A
26	1	B	D	D	C	A	D	A	D	D	C	C	B	A	C	D	D	C	D	C	D	C	D	B	C	B	B	A	D	B	D	D	C	B	C	B	D	A	D	A	A	D	A	D	B	C	C	A	B
27	1	D	D	D	C	A	D	A	D	D	A	A	B	A	D	D	D	C	B	C	D	C	C	A	D	C	B	A	D	B	D	C	A	C	C	B	C	A	C	A	D	B	A	D	C	C	C	D	B
28	1	D	B	D	C	B	D	A	D	D	A	C	B	A	B	D	D	C	D	C	D	C	C	A	B	B	B	A	B	B	D	A	A	C	C	B	D	A	C	A	C	D	A	D	B	C	C	D	B
29	1	B	D	D	C	B	D	A	D	D	C	C	B	A	B	D	D	C	C	C	D	A	D	B	B	B	D	A	D	B	D	B	A	C	C	B	D	A	A	D	B	A	A	D	C	C	C	D	B
31	1	B	D	D	C	B	D	C	D	D	A	C	D	A	D	D	D	C	B	C	D	A	A	A	B	B	A	C	D	B	D	D	A	C	C	B	C	A	A	A	C	D	A	D	B	C	B	D	B
32	1	D	D	D	C	C	D	A	D	D	A	C	B	A	C	D	B	C	C	C	C	C	D	A	D	B	D	D	B	D	A	D	C	D	B	B	D	A	A	A	C	A	B	D	C	C	C	A	B
33	1	D	D	D	C	B	D	A	D	D	A	C	B	D	B	D	C	C	B	C	D	C	D	B	D	A	A	D	B	B	D	B	A	C	C	B	C	A	C	A	C	D	A	D	C	C	C	D	B
34	1	D	B	D	C	B	D	A	D	D	A	C	D	A	D	D	D	C	B	C	D	B	A	B	D	B	B	C	B	B	D	B	A	C	B	B	D	A	C	A	B	D	A	D	B	C	C	D	B
37	1	C	B	C	C	B	D	A	C	D	A	B	B	A	A	D	C	C	B	D	D	B	C	B	B	B	D	D	D	B	D	B	A	C	C	B	D	A	D	A	C	B	A	D	C	C	C	D	B
40	1	B	D	C	C	B	D	A	B	D	A	A	B	A	C	D	C	C	C	A	B	C	A	B	D	B	C	A	D	B	D	C	A	D	C	B	D	A	C	A	C	D	A	D	C	C	C	D	B
41	1	D	B	B	C	B	D	A	D	D	A	C	B	A	D	D	D	C	C	C	D	C	D	B	B	B	C	D	B	B	D	A	A	D	B	B	D	C	C	A	C	A	A	D	C	C	C	A	B
42	1	B	C	A	C	B	B	A	C	C	C	C	A	A	B	A	D	C	B	C	D	A	C	B	D	B	D	A	B	D	D	B	A	C	C	B	D	A	C	A	C	B	A	D	C	C	C	D	B
43	1	D	C	C	C	B	D	C	C	A	B	C	B	A	D	A	D	C	C	B	C	D	D	D	D	D	C	C	D	D	D	B	A	C	B	A	A	C	C	A	C	D	C	D	B	C	D	D	A
44	1	A	D	D	C	B	D	D	C	D	A	C	B	A	C	D	C	C	B	C	D	C	C	B	B	B	B	A	D	B	D	B	B	D	C	A	C	A	A	A	C	B	A	D	C	C	C	D	B
45	1	D	D	D	C	B	D	A	A	D	A	C	B	A	B	D	D	C	C	C	D	A	A	B	D	B	C	D	D	B	D	B	C	D	C	B	D	A	D	A	C	D	B	D	C	C	B	D	B
46	1	D	D	B	C	B	D	A	D	D	A	C	B	A	D	D	C	C	B	C	D	C	D	A	D	C	C	A	D	B	D	B	B	C	C	A	D	A	A	A	A	D	A	D	C	C	C	D	B
47	1	D	B	D	C	A	D	D	C	D	D	A	B	A	D	D	A	C	D	C	D	C	D	B	B	B	C	A	D	B	C	B	A	C	D	B	D	A	A	B	D	D	A	D	B	C	C	B	C
48	1	D	B	D	B	B	D	A	B	A	A	C	B	A	C	D	D	C	C	C	D	C	A	B	B	B	D	A	B	B	D	B	A	C	C	B	D	A	A	A	C	B	B	D	C	C	C	D	A
49	1	D	D	D	C	A	D	A	D	D	A	C	B	A	D	D	D	C	B	C	D	A	D	A	B	B	B	C	D	B	D	B	A	C	C	B	A	A	A	A	C	D	A	D	C	C	C	D	B
50	1	B	D	D	C	A	D	A	D	D	A	C	B	A	C	D	A	C	D	C	D	A	C	B	D	B	B	A	B	B	D	B	A	C	C	B	A	A	A	B	C	D	A	D	C	C	C	D	B
51	1	D	B	D	C	A	D	A	D	D	C	C	B	A	C	D	D	C	B	C	D	C	D	B	D	B	B	A	B	B	D	B	A	D	C	B	D	A	A	A	C	D	A	D	B	C	C	D	B
52	1	B	D	D	B	A	D	D	D	D	C	C	B	A	C	D	C	C	D	C	D	C	C	B	D	B	A	A	B	B	D	B	A	C	B	A	D	A	A	D	C	D	A	D	C	C	C	A	B
53	1	D	C	A	C	B	D	C	D	D	A	C	D	A	C	D	A	C	B	C	D	A	C	A	D	A	A	D	D	C	D	D	B	C	C	B	D	A	A	A	C	B	B	D	B	C	C	D	B
54	1	C	B	C	C	B	B	A	D	A	A	C	B	A	D	D	C	C	B	C	D	A	D	B	B	B	D	A	B	B	D	A	A	C	C	B	D	A	A	A	C	A	A	D	C	C	C	D	B
55	1	A	D	D	C	B	D	A	D	D	A	C	B	A	B	D	C	C	B	C	B	A	A	B	B	B	C	D	B	C	D	B	B	C	C	B	D	A	C	A	D	B	B	D	C	C	C	A	A
56	1	D	D	D	C	A	B	A	D	D	A	C	D	A	C	D	A	C	A	C	D	C	A	B	D	B	A	A	B	B	D	B	B	D	C	B	A	A	A	A	C	A	A	D	C	C	C	A	B
57	1	D	C	D	C	B	D	A	D	D	A	C	B	A	B	D	A	C	B	C	D	C	C	B	D	B	A	B	D	B	D	A	B	D	C	A	D	C	A	A	C	D	A	D	C	C	C	D	B
58	1	D	C	D	C	A	D	A	D	A	A	C	B	A	C	D	A	C	C	C	D	A	B	B	C	C	A	A	D	B	C	A	A	C	C	B	D	B	C	A	C	A	A	D	C	C	C	A	B
60	1	D	B	C	C	B	D	B	B	D	A	C	B	A	C	D	A	C	B	C	D	C	D	B	B	C	B	C	D	B	D	D	C	C	C	D	C	A	C	A	C	B	A	D	C	C	C	B	C
61	1	D	B	D	C	D	D	A	D	D	A	C	D	A	D	D	C	C	B	D	C	C	A	B	B	B	A	A	D	B	D	B	A	D	C	B	D	A	A	D	C	D	B	D	C	C	C	A	B
62	1	D	D	D	C	B	D	D	A	D	A	B	B	B	D	C	D	C	B	C	B	A	C	B	D	C	A	C	D	D	D	A	B	C	C	A	D	A	A	D	C	B	A	D	C	C	C	D	B
63	1	D	D	C	C	A	D	A	B	D	A	C	B	A	C	D	C	C	B	C	D	C	C	B	B	B	D	D	D	B	D	A	B	C	C	B	D	A	A	A	C	D	A	D	C	C	C	D	B
64	1	D	B	C	C	B	D	A	B	D	A	C	D	A	B	D	C	C	A	C	D	C	B	B	D	C	C	C	B	B	D	C	A	C	C	B	D	C	A	A	C	B	A	D	B	C	C	D	B
65	1	A	B	A	C	B	D	C	D	D	A	C	A	A	D	D	D	C	B	C	D	C	C	B	B	B	D	A	D	B	D	A	A	D	B	B	C	A	D	A	C	D	A	D	C	C	C	D	A
66	1	D	D	D	C	B	D	B	C	A	C	C	B	A	C	B	C	C	B	C	D	A	B	B	D	C	B	D	D	B	D	A	A	C	C	B	D	A	A	A	C	B	D	D	C	C	C	C	B
67	1	C	D	B	C	B	D	A	D	A	A	C	D	A	D	D	D	C	D	C	B	A	C	B	C	C	D	D	D	C	A	A	B	C	B	B	C	C	C	A	C	D	A	D	C	C	C	B	A
68	1	D	D	D	C	A	A	D	D	A	A	B	B	A	C	D	D	C	B	D	D	B	D	A	B	B	C	A	D	C	D	A	B	C	C	B	D	A	A	A	C	A	A	D	C	C	C	D	D
69	1	A	C	D	C	B	D	A	D	D	C	C	B	A	C	D	D	C	B	C	D	A	C	A	B	C	A	A	B	C	D	C	A	D	C	B	D	C	A	A	C	D	B	D	C	C	C	D	A
71	1	D	B	D	C	C	D	C	D	D	C	C	A	A	B	D	A	C	C	D	D	A	C	D	D	C	A	A	A	D	C	D	A	C	C	B	A	C	D	A	C	B	D	C	C	C	D	D	A
72	1	B	C	D	C	B	D	C	D	D	A	C	B	A	D	D	D	C	B	C	B	A	A	B	B	A	C	B	B	B	D	A	A	C	B	B	D	C	A	A	C	A	B	D	C	C	C	D	B
73	1	D	D	D	C	A	D	C	D	D	A	C	B	A	D	D	D	C	D	C	D	C	C	B	D	B	B	D	B	B	D	B	B	C	B	B	D	B	A	A	C	D	A	D	C	C	C	D	B
74	1	C	D	B	C	B	B	C	B	A	A	C	B	A	D	A	C	C	B	C	D	A	D	B	D	B	D	D	B	D	C	C	A	A	C	B	A	A	C	D	A	D	A	D	C	C	C	D	B
75	1	D	D	D	C	B	A	A	D	D	A	D	D	A	D	D	C	C	B	C	D	A	C	B	D	B	B	A	D	B	D	B	C	D	C	B	D	A	C	A	C	D	A	D	C	C	C	D	B
76	1	B	D	B	C	B	D	A	D	A	A	C	D	A	C	D	A	C	B	C	D	C	D	B	D	B	D	A	B	B	D	A	B	C	C	A	D	A	A	A	C	D	A	D	C	C	C	D	B
77	1	B	D	D	C	A	D	A	B	D	A	C	B	A	B	C	D	C	B	C	D	C	B	B	B	C	A	D	D	B	D	B	A	C	B	B	D	A	C	A	C	A	B	D	B	C	C	A	B
79	1	D	D	D	C	B	D	A	D	D	A	C	D	A	C	A	D	C	B	C	D	A	C	B	D	B	A	D	B	B	D	A	B	C	C	B	D	A	C	A	C	B	B	D	C	C	C	B	B
81	1	B	B	D	C	A	B	B	D	D	A	C	B	A	B	D	C	C	B	C	D	C	A	B	D	B	D	A	B	C	C	A	A	C	D	B	C	A	A	A	C	D	A	D	C	C	C	D	B
82	1	B	D	D	C	B	D	B	D	D	A	C	B	A	C	D	C	C	C	C	D	C	D	B	D	B	A	D	D	B	D	B	A	C	C	A	D	A	A	A	C	B	A	D	C	C	C	D	B
83	1	D	D	C	C	B	D	A	D	A	A	C	A	A	B	D	D	C	C	A	D	C	A	A	B	B	D	A	D	A	D	A	B	C	C	A	D	A	A	A	C	A	A	D	C	C	C	D	A
84	1	D	D	B	C	B	D	C	B	D	A	C	A	A	D	A	C	C	B	D	D	C	C	C	B	B	D	A	B	D	C	A	A	C	B	B	D	D	A	A	C	B	A	D	B	C	C	D	B
85	1	D	D	D	C	B	D	A	D	D	A	C	B	A	D	D	C	C	D	C	D	A	C	A	D	B	B	A	D	B	D	B	B	C	C	B	D	A	C	A	C	D	A	D	C	C	C	D	B
86	1	D	D	D	C	B	D	A	D	A	A	C	B	A	D	D	C	C	B	C	D	A	C	B	D	A	D	A	D	B	D	B	B	C	B	B	D	A	A	A	B	D	B	D	B	C	C	D	B
87	1	B	D	D	C	A	D	A	D	D	A	C	B	A	B	D	C	C	B	C	D	A	D	B	D	B	B	D	B	B	D	B	A	C	C	B	B	A	C	A	B	D	A	D	C	C	C	D	B
88	1	B	B	C	C	A	D	A	D	D	A	C	B	A	C	D	C	C	B	C	D	C	D	A	D	B	C	A	B	B	D	D	B	D	D	A	A	A	A	A	C	B	A	D	C	C	C	D	B
89	1	D	D	D	C	A	D	A	B	D	A	B	D	A	D	D	C	C	C	C	D	A	C	A	D	B	D	A	D	B	D	B	A	C	A	B	C	A	A	A	B	D	A	D	C	C	B	D	A
91	1	A	B	B	C	B	D	A	D	D	A	C	B	B	D	D	C	C	B	C	D	C	D	B	D	B	B	D	D	C	A	D	A	C	C	B	A	A	A	D	C	A	A	D	B	C	C	D	B
92	1	B	C	C	C	B	D	C	A	C	A	C	B	A	D	D	B	C	B	A	D	A	A	C	D	C	A	A	D	D	C	B	A	C	B	A	A	D	A	A	C	B	A	D	C	C	C	D	A
93	1	D	C	D	C	B	D	C	B	D	A	C	B	A	C	D	A	C	B	C	D	A	D	A	D	B	D	D	D	D	A	B	B	C	C	B	A	A	A	A	C	D	A	D	C	C	C	D	B
94	1	D	D	D	C	B	D	B	D	D	A	C	B	A	B	A	C	C	D	C	B	B	D	B	D	B	D	B	D	C	A	A	A	C	C	B	D	A	A	A	B	D	C	D	C	C	C	D	A
95	1	D	B	D	C	D	D	D	B	A	A	C	B	A	B	A	C	C	C	C	D	B	C	C	D	B	B	A	B	D	D	A	B	C	D	B	D	A	A	B	C	D	A	D	C	C	C	D	A
96	1	B	B	D	C	B	D	A	D	D	A	C	B	A	C	D	C	C	B	C	D	C	B	B	D	B	D	D	B	B	D	B	A	D	C	B	D	A	A	A	C	B	B	D	C	C	C	D	B
97	1	D	B	D	C	B	D	A	D	D	A	C	B	A	C	D	D	C	B	C	D	A	C	A	D	B	B	A	B	B	D	C	A	C	B	B	D	A	C	A	C	B	A	D	C	C	C	D	B
98	1	D	B	D	C	A	D	A	D	D	A	C	D	A	A	D	D	C	B	C	D	B	D	A	C	B	B	C	B	B	C	C	B	C	B	B	D	D	C	A	C	D	A	D	C	C	C	A	B
99	1	D	B	B	C	B	D	C	D	D	A	C	B	A	C	D	C	C	B	C	D	A	C	A	D	B	A	D	D	B	D	D	A	C	C	B	C	A	A	A	C	D	A	D	B	C	C	D	B
102	1	D	D	D	C	B	D	A	C	D	A	C	B	A	D	D	C	C	C	C	D	C	D	B	B	B	A	D	B	B	D	B	A	C	C	B	D	A	A	A	C	B	A	D	C	C	C	D	B
103	1	D	B	B	C	B	D	C	B	A	A	C	B	A	B	D	D	C	B	C	B	A	C	B	C	C	A	D	D	B	D	B	A	A	C	B	D	A	D	A	C	D	A	D	C	C	C	D	B
104	1	D	B	D	C	B	D	C	B	D	A	C	D	A	C	D	D	C	C	C	D	C	A	B	D	B	D	C	C	B	A	B	A	C	C	B	D	A	B	A	C	D	A	D	C	C	A	D	B
105	1	B	B	D	C	D	D	A	D	D	A	C	B	A	A	D	D	C	B	C	D	A	C	B	D	B	A	C	B	B	D	B	A	C	C	B	D	A	A	B	C	D	A	D	C	C	C	D	B
106	1	D	B	D	C	A	D	B	A	D	A	C	B	A	B	D	D	C	B	C	D	A	A	A	D	B	C	A	A	B	D	B	A	C	C	A	D	A	C	A	C	D	A	D	C	C	C	D	B
107	1	C	B	D	C	A	D	A	D	D	A	C	B	A	D	D	A	C	A	C	D	C	C	D	D	B	B	A	B	B	D	B	B	D	C	B	D	A	C	A	C	A	A	D	C	B	C	D	B
108	1	C	D	B	B	A	D	A	C	B	A	C	D	A	C	D	A	C	B	C	D	A	D	B	D	C	B	A	D	C	D	C	A	C	C	A	D	B	D	D	C	D	A	D	C	C	C	D	B
109	1	D	D	B	C	A	D	C	B	D	A	C	D	A	B	A	C	C	C	C	D	B	D	B	D	B	A	D	C	B	D	A	B	C	B	B	D	A	A	A	B	B	B	D	C	C	C	D	A
110	1	B	C	D	C	A	D	D	C	D	A	C	D	A	B	C	D	C	B	C	D	A	C	C	D	B	A	A	A	B	D	D	A	C	C	B	C	A	B	D	B	B	D	D	C	C	C	A	D
111	1	B	C	A	C	A	D	A	D	D	A	C	B	D	D	D	A	C	B	C	D	A	C	B	D	B	A	A	D	D	D	B	B	D	C	A	A	A	C	D	C	B	A	D	C	C	C	A	A
112	1	D	D	B	C	A	D	D	D	D	A	C	B	A	A	D	D	C	C	C	D	A	D	B	D	B	B	D	B	D	D	B	A	C	C	B	D	A	A	A	B	A	A	D	C	C	C	D	B
113	1	D	D	D	C	A	D	A	D	A	A	C	B	A	A	D	A	C	B	C	D	A	C	B	D	C	A	D	B	C	D	A	B	C	C	A	D	A	C	A	B	B	B	D	C	C	C	B	B
114	1	D	D	D	C	A	D	A	D	D	A	C	A	A	D	D	C	C	D	C	D	C	B	D	D	C	C	D	B	B	D	B	A	C	C	B	B	C	A	B	C	D	A	D	C	C	C	C	B
115	1	D	D	D	B	A	A	A	C	D	A	C	D	A	D	D	C	C	B	C	D	C	C	B	D	B	D	A	B	B	D	A	A	C	C	B	D	A	A	A	C	B	A	D	C	C	C	D	B
116	1	D	D	C	C	B	D	A	D	A	A	C	B	A	D	D	A	C	B	C	D	B	D	C	D	C	D	A	D	B	D	B	B	D	C	B	B	C	C	A	C	D	B	D	C	C	C	B	B
117	1	A	B	D	C	B	D	A	D	D	A	C	B	A	C	D	C	C	B	C	B	B	A	B	B	B	A	D	D	B	D	C	B	C	C	A	D	A	A	A	C	D	A	D	B	C	C	D	B
118	1	D	C	C	C	B	D	D	D	A	A	C	B	A	C	D	D	C	C	C	B	A	C	C	B	C	A	C	B	D	A	C	B	C	C	A	D	A	D	A	C	A	A	D	B	C	C	D	A
119	1	A	D	C	C	D	D	D	C	D	A	C	A	C	C	C	B	C	B	D	B	A	A	B	B	A	C	B	C	B	A	A	B	A	C	B	D	A	B	A	C	C	A	D	C	C	C	D	A
120	1	B	B	D	C	A	A	A	D	D	A	C	B	A	D	D	A	C	D	C	D	A	D	B	D	B	A	D	C	B	D	C	C	D	C	B	C	C	A	A	B	D	A	D	C	C	C	A	B
121	1	A	D	D	C	B	D	A	D	D	A	C	B	A	C	D	D	C	C	C	D	C	C	A	D	B	D	A	D	B	D	A	B	C	C	A	D	A	A	A	C	B	A	D	C	C	C	D	B
122	1	A	B	D	C	B	D	A	D	D	A	C	B	A	D	D	C	C	B	C	D	C	C	B	D	B	A	A	B	B	D	A	A	C	D	B	C	A	C	A	C	D	A	D	C	C	C	D	B
123	1	D	B	D	D	B	D	A	D	A	A	C	D	A	B	D	C	C	B	C	D	A	D	A	B	B	B	A	B	B	A	A	B	D	A	B	D	A	D	A	C	A	A	D	C	C	C	D	B
124	1	B	C	B	B	B	D	D	D	A	A	C	B	A	C	A	D	B	A	C	B	D	A	B	D	B	A	D	D	D	C	A	A	A	C	A	A	B	A	A	D	C	A	D	C	C	C	D	D
125	1	D	B	D	C	A	D	A	D	D	A	C	D	A	C	D	D	C	C	C	D	A	A	C	D	B	B	D	B	C	D	C	A	D	C	B	A	A	A	D	C	B	A	D	B	C	C	D	D
126	1	D	B	D	C	A	D	A	D	D	A	C	B	A	C	D	A	C	B	C	D	C	C	B	B	B	B	A	B	B	C	C	A	C	C	A	D	A	C	A	C	D	A	D	C	C	C	D	B
127	1	B	B	B	C	A	D	C	D	D	A	C	B	A	C	D	A	C	B	C	D	C	D	C	B	B	D	D	B	D	D	B	D	C	C	B	D	A	A	A	B	D	A	D	C	C	B	A	B
128	1	D	D	C	C	B	D	A	B	D	A	C	B	A	C	D	C	C	B	C	D	A	D	C	D	B	B	D	D	B	D	D	B	C	B	B	D	A	A	A	C	B	B	D	C	C	C	D	B
129	1	C	D	D	C	A	D	A	D	D	A	B	A	A	B	D	D	C	A	C	D	C	D	B	D	B	D	A	D	B	D	B	A	C	C	A	D	A	A	A	B	B	A	D	B	C	C	D	B
131	1	B	B	D	C	A	D	A	D	D	C	C	B	A	C	D	C	C	B	C	D	C	D	B	B	B	D	C	B	B	D	B	A	C	C	B	D	A	A	A	C	B	A	D	C	C	C	D	B
132	1	B	B	D	C	A	D	A	D	D	A	C	B	A	C	D	C	C	B	C	D	C	B	A	D	B	D	A	B	B	D	A	B	D	C	B	D	A	C	A	C	D	A	D	C	C	C	D	B
133	1	A	B	C	C	A	C	B	C	D	A	C	B	A	B	D	D	C	B	A	D	D	D	C	D	B	A	C	D	D	D	A	B	D	B	B	D	A	D	D	C	B	A	D	C	B	C	D	B
134	1	D	C	D	C	B	B	C	C	A	A	D	B	A	C	D	A	C	C	C	D	A	A	B	D	B	A	C	D	B	D	B	A	D	A	B	D	A	A	D	C	B	A	D	C	C	C	D	A
135	1	D	C	D	C	B	D	A	D	A	A	C	B	A	C	D	C	C	B	C	D	A	C	B	B	A	C	B	D	B	D	B	B	D	C	B	B	A	A	D	D	D	A	D	B	C	C	D	A
136	1	D	B	D	C	B	D	A	B	D	C	C	D	A	C	D	C	C	C	C	D	B	D	B	D	B	A	C	B	D	B	B	B	C	D	B	D	A	A	A	C	D	A	D	C	C	C	D	B
137	1	B	B	D	C	A	C	A	D	D	A	C	B	A	B	D	D	C	B	C	D	C	C	B	B	B	C	C	B	B	D	B	A	D	C	B	C	A	C	A	C	D	A	D	C	C	C	D	B
138	1	D	B	D	C	D	D	C	B	D	A	C	B	A	A	D	D	C	C	C	D	B	D	A	D	B	C	D	D	B	C	B	A	A	B	A	D	B	A	A	C	A	A	D	C	C	C	D	A
139	1	D	C	B	C	B	D	C	C	B	A	B	D	A	C	A	C	C	B	C	D	A	A	B	D	C	A	A	B	B	A	B	A	C	C	A	D	C	B	A	C	B	B	D	C	C	C	D	B
140	1	D	B	D	C	B	D	A	D	D	A	C	B	A	C	D	C	C	B	C	D	A	C	B	B	B	B	A	D	B	D	B	A	C	C	B	C	A	A	A	C	D	A	D	C	C	C	D	B
141	1	D	B	D	C	B	D	A	D	D	A	C	B	A	C	D	D	C	B	C	D	C	D	C	B	B	B	A	D	B	D	B	A	D	C	B	A	A	A	A	C	B	A	D	B	C	C	D	B
142	1	D	D	D	C	B	D	D	D	D	A	C	B	A	C	A	C	C	C	C	D	C	A	B	D	C	D	C	D	D	D	C	A	C	B	A	D	A	A	A	C	D	A	D	C	C	C	D	D
143	1	D	B	C	C	B	D	A	D	D	A	C	B	A	B	D	C	C	B	C	D	A	C	B	D	B	B	A	B	B	D	C	B	C	C	B	D	A	C	A	C	D	A	D	C	C	C	D	B
144	1	C	D	C	C	B	D	C	B	D	A	C	B	A	C	D	D	C	B	C	D	C	C	C	D	B	D	A	B	B	D	A	A	A	C	B	D	A	A	D	C	D	B	D	B	C	B	D	A
145	1	A	B	C	C	A	D	A	B	D	A	C	B	A	D	D	C	C	B	A	D	C	A	B	D	B	B	A	B	B	D	C	A	C	C	B	D	A	A	A	C	D	A	D	C	C	C	B	B
146	1	D	D	D	C	A	B	A	D	A	A	A	B	A	B	D	A	C	D	C	D	C	D	B	B	B	D	D	B	B	D	B	A	D	C	B	D	A	C	A	C	D	B	D	B	C	C	D	B
147	1	D	B	D	C	A	D	A	D	A	A	C	B	A	B	D	C	C	B	C	D	C	C	B	D	B	D	A	B	B	D	B	A	C	B	B	D	A	A	B	C	D	A	D	C	C	C	D	B
148	1	B	D	C	C	B	D	C	D	D	A	C	A	A	C	D	D	C	B	A	D	C	C	B	B	B	A	A	B	B	B	B	A	C	C	B	C	A	A	A	C	D	D	D	C	C	C	C	B
150	1	B	D	B	C	B	D	C	B	D	A	C	B	A	B	D	C	C	B	C	D	A	D	A	D	B	D	A	D	B	B	B	A	C	C	B	A	A	C	A	C	D	A	D	C	C	C	D	B
151	1	B	B	C	C	B	A	C	D	B	C	C	B	A	A	D	C	C	B	A	D	B	C	A	B	B	C	A	B	B	D	B	A	C	C	B	D	C	A	A	C	A	A	D	C	C	C	D	C
152	1	D	B	D	C	A	D	B	B	D	A	C	B	A	B	D	C	C	B	C	D	C	C	B	D	B	D	A	B	C	D	A	A	C	B	B	D	A	A	A	B	B	A	D	B	C	C	C	B
153	1	B	C	D	B	B	D	A	C	D	A	B	B	A	D	D	C	C	B	C	D	C	C	A	D	B	B	D	D	B	D	A	A	C	C	A	D	D	C	A	C	D	A	D	C	C	C	D	B
154	1	D	B	D	C	A	B	A	D	D	A	C	B	A	C	B	C	C	A	C	D	C	D	A	B	B	B	C	D	B	D	C	A	C	C	B	D	A	C	A	C	A	A	D	C	C	C	D	B
155	1	C	B	D	C	B	D	A	D	A	A	C	B	A	C	D	C	C	B	C	B	C	D	B	B	B	A	A	D	D	D	B	B	C	C	B	D	A	A	D	D	D	A	D	C	C	C	D	B
156	1	B	D	D	C	B	B	A	B	D	C	C	B	A	C	D	C	C	C	C	D	A	D	A	B	C	D	A	D	D	A	A	A	D	B	B	D	A	A	A	D	D	A	D	C	C	C	D	B
157	1	D	D	D	C	B	A	A	D	A	A	D	B	A	C	D	A	C	D	C	D	C	D	A	D	B	D	A	D	B	D	A	A	C	C	B	D	A	D	A	C	D	D	D	C	C	C	D	B
158	1	D	B	D	C	B	B	A	D	A	A	C	B	A	C	D	D	C	D	C	D	A	C	A	D	B	B	A	D	B	D	C	A	C	B	A	C	A	A	A	C	D	A	D	C	C	C	D	B
159	1	D	D	D	C	B	D	A	C	D	A	C	B	A	C	A	C	C	D	C	D	A	A	A	D	B	B	D	B	B	D	D	A	C	B	B	D	C	A	A	D	A	A	D	C	C	C	D	B
160	1	B	C	D	C	A	D	A	D	D	A	C	B	A	C	D	A	C	B	C	D	A	D	B	D	B	D	A	B	B	D	B	A	C	C	B	D	A	C	A	B	D	A	D	B	C	C	D	B
161	1	D	B	D	C	B	D	D	D	D	A	C	B	A	C	D	D	C	B	C	D	A	C	A	D	C	B	D	B	C	D	A	A	C	C	B	C	C	A	A	C	D	A	D	C	C	C	D	B
162	1	D	B	B	C	B	D	A	D	D	A	C	B	A	B	D	C	C	B	C	D	A	C	B	D	B	A	C	B	B	D	B	A	C	C	B	D	A	A	A	C	B	A	D	C	C	C	C	B
163	1	D	D	D	C	B	D	A	D	D	A	C	B	A	C	D	D	C	B	C	D	A	C	A	D	B	D	A	D	B	D	C	A	C	C	B	C	A	A	A	C	A	A	D	C	C	C	D	B
164	1	D	D	D	C	A	D	C	D	D	A	C	B	A	B	C	D	C	C	C	D	B	C	B	B	B	A	A	D	D	D	B	B	D	C	A	D	A	C	A	C	D	B	D	C	C	C	D	A
165	1	B	B	D	C	B	D	A	D	D	A	C	B	A	B	D	C	C	B	C	D	A	D	A	D	C	D	C	D	B	D	A	B	C	C	B	D	A	A	A	C	B	A	D	C	C	C	A	B
166	1	B	D	D	C	B	D	A	D	D	A	C	B	A	D	D	C	C	B	C	D	B	A	B	B	B	B	A	B	B	D	B	A	C	C	B	C	A	A	A	C	D	A	D	C	C	C	C	C
167	1	B	B	D	A	B	D	C	D	B	A	C	B	A	C	D	A	C	B	A	D	A	C	B	B	B	A	D	B	D	C	B	A	D	C	A	D	A	A	A	C	D	A	D	C	C	C	D	B
168	1	D	B	D	C	A	D	A	D	D	A	C	B	A	D	D	C	C	B	C	D	C	C	B	D	B	B	A	B	B	C	C	A	C	C	B	D	A	C	A	C	D	A	D	C	C	C	D	B
169	1	B	B	D	C	B	D	A	D	D	C	C	D	A	B	D	C	C	B	C	D	C	C	B	B	B	B	D	B	B	B	C	A	D	C	B	D	A	C	A	C	D	A	D	C	C	C	D	B
170	1	B	D	D	C	A	C	C	B	D	A	C	D	A	C	D	D	C	D	C	D	C	D	C	D	B	D	A	D	B	D	A	A	C	C	B	C	A	A	A	C	D	A	D	C	C	C	A	D
171	1	D	B	D	C	C	D	A	B	B	A	C	D	A	C	D	D	C	B	D	B	A	C	B	B	B	D	A	D	B	D	A	A	C	C	A	D	C	A	D	C	B	A	D	C	C	C	D	B
172	1	D	D	D	C	B	D	A	C	A	A	C	A	A	B	D	C	C	B	D	D	A	D	B	D	B	B	C	D	C	D	A	D	C	A	C	D	A	D	D	C	D	B	D	C	C	C	D	B
173	1	D	D	D	C	B	D	A	C	D	A	C	B	A	B	D	D	C	B	C	D	C	C	B	B	B	B	A	D	B	D	D	A	C	C	A	D	A	A	A	C	D	B	D	C	C	C	C	B
174	1	B	D	D	C	A	D	A	D	D	A	C	D	A	B	D	D	C	B	C	D	C	D	A	D	C	B	C	D	B	C	B	A	C	C	A	D	A	C	A	C	D	A	D	C	C	C	D	B
175	1	D	D	D	C	B	D	B	D	D	A	A	B	A	C	D	C	C	C	C	D	A	D	B	D	B	D	D	B	C	D	A	A	C	C	B	D	A	D	A	C	B	A	D	B	C	C	D	B
176	1	B	B	D	C	A	D	A	C	D	A	C	B	A	D	D	D	C	B	C	D	A	C	B	D	C	A	A	D	B	D	B	A	C	C	A	D	A	C	A	C	D	A	D	C	C	C	D	B
177	1	D	D	D	C	B	D	A	D	D	A	C	B	A	D	D	D	C	B	C	D	B	A	B	B	C	B	A	D	B	D	A	C	D	C	C	D	A	A	A	C	B	A	D	B	C	C	D	B
178	1	D	B	C	C	A	D	B	D	D	A	C	B	A	D	D	D	C	C	C	D	C	D	B	D	C	A	C	D	A	C	B	A	D	C	B	D	C	B	A	C	B	B	C	C	C	C	D	C
179	1	A	D	D	C	B	D	A	C	A	A	C	B	A	D	D	A	C	B	C	D	C	C	B	D	C	B	A	D	B	B	B	B	C	C	B	C	A	C	A	C	A	A	D	C	C	C	D	A
180	1	C	D	D	C	B	B	A	D	D	A	C	D	A	D	A	D	C	B	A	D	A	D	C	D	B	D	D	B	B	D	D	B	A	C	A	D	A	A	A	C	B	A	D	C	C	C	D	D
181	1	D	D	B	C	B	D	A	D	A	A	B	B	A	D	D	C	C	D	C	D	C	C	A	B	B	C	A	B	B	D	B	A	C	C	B	C	A	D	A	D	D	B	D	B	C	C	D	B
182	1	D	D	D	C	A	D	A	D	D	A	C	B	A	B	D	D	C	B	C	D	C	C	A	B	B	B	A	B	B	D	D	A	C	C	B	C	A	A	D	C	A	A	D	C	C	C	D	B
183	1	C	D	D	C	A	D	A	C	D	A	C	B	A	C	C	B	C	B	D	B	D	D	C	D	A	B	D	C	D	C	A	A	C	B	B	A	C	D	A	C	B	B	D	C	C	B	D	D
184	1	C	D	D	C	B	D	A	B	A	A	C	B	A	B	A	C	C	B	C	D	A	D	B	D	B	A	A	B	D	A	B	C	C	C	B	D	B	C	A	C	B	A	D	C	C	C	D	A
185	1	D	B	D	C	A	D	C	D	D	A	C	B	A	A	D	C	C	C	C	D	A	D	B	B	B	D	A	B	B	D	B	B	C	C	B	D	A	A	A	C	D	A	D	C	C	C	D	B
186	1	D	C	D	C	B	D	A	C	D	C	C	B	A	D	D	D	C	B	C	D	A	D	A	D	B	A	B	D	B	D	C	D	C	C	A	D	A	C	A	D	D	B	D	C	C	C	D	B
187	1	D	B	D	C	A	D	A	D	D	A	C	A	B	C	D	A	C	B	C	D	C	D	A	B	B	D	A	B	B	D	C	B	C	B	B	D	A	A	A	C	A	A	D	C	C	C	D	B
188	1	A	D	D	C	B	D	A	D	D	A	C	B	A	B	B	D	C	B	C	D	A	C	B	D	B	B	A	A	B	C	C	A	C	C	B	D	A	C	A	C	D	A	C	C	C	C	D	B
189	1	D	B	D	C	B	D	A	B	A	A	C	B	A	C	D	A	C	B	C	D	C	A	C	D	B	D	A	D	B	D	C	A	C	C	B	D	A	D	A	C	D	A	D	C	C	C	D	B
191	1	C	D	D	C	A	D	D	B	D	A	D	B	A	C	D	A	C	B	D	D	A	A	C	D	B	C	D	D	B	D	D	D	A	B	D	D	B	C	A	A	B	A	D	B	C	C	D	D
192	1	D	D	D	C	B	D	A	D	D	A	C	D	A	D	D	D	C	B	C	D	A	C	B	D	B	D	A	B	B	D	C	A	C	C	A	D	A	A	A	C	B	A	D	C	C	C	C	A
193	1	D	B	B	C	A	D	A	D	A	A	C	B	D	B	D	C	C	B	C	D	C	C	B	B	B	A	A	D	B	D	C	B	D	C	B	C	A	A	D	C	D	A	D	C	C	C	D	B
194	1	B	D	D	C	B	A	A	D	D	A	B	D	A	D	D	A	C	B	D	B	A	C	B	D	B	A	A	D	C	D	C	A	D	C	A	D	A	A	A	D	B	A	D	B	C	C	D	B
195	1	D	D	D	C	B	D	D	D	D	A	B	B	A	C	A	C	C	D	C	D	C	D	A	D	B	B	C	B	B	D	A	B	D	C	A	A	A	A	A	B	B	A	D	C	C	C	D	B
196	1	D	A	D	C	B	B	A	D	D	C	C	B	A	C	D	D	C	C	A	D	C	A	B	D	B	C	A	D	B	D	C	B	D	C	B	D	A	B	A	D	D	A	D	B	C	C	D	B
197	1	B	D	D	C	A	D	C	A	D	A	C	A	A	C	D	D	C	D	C	D	C	C	C	B	B	D	A	B	B	C	A	B	C	C	B	C	A	A	D	C	D	A	D	C	C	C	C	A
199	1	D	C	B	C	B	D	C	C	D	A	C	B	A	D	D	C	C	C	C	D	A	A	B	D	B	A	C	D	D	C	D	D	C	B	A	D	D	C	D	C	D	A	D	C	C	C	D	D
200	1	D	D	D	C	A	D	A	D	D	A	C	B	A	C	D	C	C	B	C	D	C	D	B	B	B	B	D	B	B	D	B	A	C	C	B	C	A	C	A	C	D	A	D	B	C	C	D	B
201	1	D	D	D	C	A	D	A	D	D	A	C	B	A	C	D	C	C	B	C	D	C	C	C	D	C	D	D	D	D	D	C	B	C	C	B	C	A	C	A	C	B	A	D	C	C	C	D	B
202	1	B	B	D	C	B	D	A	D	D	A	B	D	A	B	D	D	C	B	C	D	C	D	B	B	C	B	A	D	B	D	B	A	C	C	B	C	A	A	A	B	D	B	D	C	C	C	D	B
203	1	B	D	D	B	A	D	A	D	D	A	C	B	A	B	D	C	C	B	D	D	C	C	A	D	B	A	D	D	B	D	B	A	D	C	B	D	A	A	A	C	B	A	D	B	C	C	D	B
204	1	B	D	C	C	C	D	C	B	D	A	C	B	A	D	D	D	C	A	D	B	A	D	A	D	B	D	B	D	B	A	A	B	C	B	A	D	A	C	C	B	B	C	B	B	C	C	B	B
205	1	A	D	D	C	B	D	A	C	D	A	C	B	A	D	C	C	C	B	C	B	A	D	B	D	B	A	C	D	D	D	C	B	C	D	B	D	B	C	A	C	D	A	A	C	C	C	D	A
206	1	B	D	D	C	A	D	B	D	D	A	C	B	A	A	D	D	C	D	C	D	C	D	C	D	A	A	C	D	C	D	C	C	C	C	B	D	A	A	A	C	D	A	D	C	C	C	D	B
207	1	B	C	B	C	B	D	C	B	A	A	D	B	A	A	D	D	C	B	C	D	C	D	B	C	B	A	C	D	B	D	A	D	A	C	D	D	C	A	A	C	B	A	A	B	C	C	D	A
208	1	D	D	D	B	A	D	A	C	D	A	C	B	A	C	D	C	C	B	C	D	C	C	B	B	B	B	D	B	B	B	B	A	C	C	B	D	A	A	A	C	D	A	D	C	C	C	D	B
209	1	B	D	C	B	B	D	A	D	D	A	C	A	A	C	D	D	D	D	D	D	A	D	B	D	C	B	A	B	B	D	B	A	C	C	B	D	A	A	A	C	D	A	D	C	C	C	D	B
210	1	C	D	C	C	B	D	C	B	C	A	C	B	A	C	A	C	C	B	C	D	C	D	A	D	B	A	C	B	A	C	C	A	C	C	A	D	A	C	D	C	B	A	D	C	C	C	B	B
211	1	B	D	D	C	B	D	A	B	D	A	C	B	A	B	D	C	C	B	C	D	C	C	B	B	B	B	C	B	B	D	C	A	C	C	A	D	A	A	A	C	D	B	D	C	C	C	A	B
212	1	A	D	D	C	B	D	A	D	A	A	C	D	D	D	D	C	C	B	C	D	D	A	A	B	B	A	A	D	B	D	B	A	C	C	D	D	A	C	A	C	C	B	D	C	C	C	D	B
213	1	B	B	C	A	B	D	C	D	D	D	D	B	A	D	D	D	C	B	C	D	A	C	A	B	B	D	D	B	D	D	A	B	C	C	B	D	C	A	A	C	D	B	D	C	C	C	D	A
214	1	D	B	D	C	A	D	B	B	D	A	C	B	A	C	D	C	C	B	C	D	A	C	A	D	B	B	D	B	C	D	A	A	C	C	B	D	A	D	A	C	B	A	D	C	C	C	B	B
215	1	B	D	D	C	B	D	A	C	D	A	B	D	A	C	D	D	C	B	C	D	A	C	B	B	B	A	C	B	B	D	A	B	D	C	A	D	A	A	A	C	A	A	D	B	C	C	D	B
216	1	D	D	C	C	A	D	A	D	D	A	C	B	A	B	D	C	C	D	C	D	C	D	B	D	B	D	A	B	B	D	A	B	C	C	B	C	A	A	B	C	D	A	D	C	C	C	D	B
217	1	D	B	D	C	A	D	A	D	D	A	C	B	A	D	D	A	C	B	C	D	A	C	B	D	B	A	A	D	B	D	D	D	C	C	A	C	A	A	A	C	B	A	D	B	C	C	A	A
218	1	D	B	D	C	B	D	A	D	D	A	B	B	A	C	D	D	C	B	C	D	A	C	B	D	C	A	A	B	B	D	B	A	D	C	A	D	A	A	A	B	D	B	D	C	C	C	D	B
219	1	D	D	C	C	B	D	A	B	A	A	C	B	A	B	D	A	C	B	C	D	C	A	B	D	C	D	B	B	D	C	D	B	C	A	B	C	A	A	A	B	D	A	D	B	C	C	C	A
220	1	D	D	D	C	A	D	A	D	D	A	C	B	A	B	D	A	C	C	C	D	C	A	B	D	B	A	C	D	B	D	B	A	C	C	B	B	A	A	A	C	D	B	D	C	C	C	D	B
221	1	B	D	B	C	B	D	C	C	B	A	D	A	A	C	A	B	C	C	C	B	A	D	D	D	B	B	C	C	C	D	D	D	C	C	B	B	A	A	A	C	D	A	D	B	A	C	D	A
222	1	B	D	C	C	A	D	A	A	D	A	C	B	A	C	D	C	C	B	C	D	A	D	B	B	B	A	A	D	B	D	C	C	C	C	B	C	A	A	D	D	D	A	D	C	C	C	D	B
223	1	A	B	D	C	B	D	A	B	A	A	C	B	A	C	D	A	C	B	C	D	A	B	B	D	B	C	C	B	C	A	A	B	C	C	B	D	A	C	A	D	B	A	D	C	C	C	D	B
224	1	D	C	D	C	B	B	C	B	D	A	C	B	A	C	D	C	C	B	C	D	A	D	A	D	B	A	A	B	C	A	B	A	C	C	A	D	A	A	A	C	D	A	D	C	C	C	A	A
225	1	B	B	D	C	A	D	A	D	A	A	C	B	A	B	D	C	C	B	C	D	B	D	B	D	B	B	A	B	B	B	A	A	D	C	A	C	B	C	A	C	D	A	D	C	C	C	D	B
226	1	A	D	B	C	B	D	B	C	D	A	C	D	B	D	D	C	C	B	C	D	A	C	C	D	B	D	D	D	D	D	A	B	C	C	B	D	A	D	A	C	D	D	D	B	C	C	D	B
227	1	B	B	D	C	B	D	A	D	A	A	C	D	A	C	D	A	C	B	C	D	A	C	B	D	B	A	A	D	A	D	A	B	C	C	B	C	A	A	A	C	D	A	D	C	C	C	D	A
228	1	B	D	D	C	A	B	A	B	D	A	C	B	A	D	D	C	C	B	C	D	A	C	B	D	A	D	C	D	B	D	C	B	C	C	B	D	A	A	A	C	B	A	D	C	C	C	D	B
229	1	D	B	D	C	B	D	C	D	C	A	C	B	A	B	D	D	C	B	C	D	A	C	A	D	B	A	A	B	C	D	A	B	C	C	A	D	A	A	A	C	B	A	B	C	C	C	D	C
230	1	D	D	D	C	B	D	A	D	D	A	C	B	A	D	D	C	C	C	C	D	A	D	C	D	B	D	C	D	B	D	B	A	D	C	B	D	A	A	A	C	B	A	D	B	C	C	D	B
231	1	D	B	D	C	A	D	A	D	D	A	C	B	A	C	D	C	C	B	C	D	C	C	B	B	A	D	A	D	B	D	B	B	C	C	B	D	A	C	A	B	B	A	D	C	C	C	D	B
232	1	D	B	D	C	A	D	A	D	D	A	C	B	A	D	D	C	C	B	C	D	C	B	A	B	B	D	C	B	B	D	C	B	D	C	A	D	A	A	A	C	A	B	D	B	C	C	D	B
233	1	D	C	D	C	B	D	C	C	D	A	C	B	A	C	D	C	C	C	C	D	A	C	B	B	B	C	A	D	B	D	B	C	D	B	B	D	C	C	A	C	B	B	D	C	C	C	D	A
234	1	B	B	D	C	A	D	A	D	D	A	C	B	A	D	D	C	C	B	C	D	C	C	B	B	B	A	A	D	D	D	C	A	C	C	A	D	A	A	A	C	D	A	D	C	C	C	D	B
235	1	D	D	C	C	A	D	C	D	D	A	C	B	A	C	D	D	C	B	C	D	C	C	B	C	B	B	A	B	B	C	C	B	D	C	B	A	A	A	A	C	A	A	D	C	C	C	B	B
236	1	B	C	D	C	B	D	D	C	C	A	B	D	A	D	D	B	C	C	D	C	A	A	D	D	B	A	A	D	D	D	C	A	D	D	B	A	A	D	D	C	B	C	D	C	C	C	D	A
237	1	B	D	D	C	B	D	B	D	D	A	C	B	D	C	B	D	C	C	C	D	C	C	A	D	C	D	A	B	B	D	C	B	C	C	A	D	B	A	A	C	D	A	D	C	C	C	D	A
238	1	A	D	C	C	D	D	A	D	D	D	C	B	C	C	D	D	C	B	A	D	C	C	A	B	B	D	A	B	B	D	B	A	C	C	B	D	A	A	A	C	B	A	D	C	C	C	D	B
239	1	D	B	D	C	B	B	A	D	D	A	C	B	A	B	D	D	C	D	C	D	C	C	A	B	B	D	A	D	B	D	C	B	C	C	A	D	D	C	A	C	D	A	D	C	C	C	D	A
240	1	D	C	D	C	B	D	A	D	A	A	C	B	A	D	D	C	C	B	C	D	A	C	B	B	B	D	D	B	C	D	A	C	C	C	B	C	A	A	A	C	D	A	D	C	C	C	D	B
241	1	D	B	D	C	A	D	A	D	D	A	B	B	A	C	D	C	C	C	C	D	C	D	B	D	B	A	A	B	B	D	A	B	C	C	B	D	A	A	A	C	D	A	D	C	C	C	D	A
242	1	B	D	D	C	A	D	A	D	D	A	C	B	A	A	D	A	C	B	C	D	A	D	B	C	B	D	D	A	D	A	C	B	D	C	B	A	A	C	A	C	D	A	D	B	C	C	A	B
243	1	A	C	D	C	A	D	B	C	D	A	C	B	A	B	D	C	C	B	C	D	C	C	D	D	B	A	A	D	B	D	A	B	C	B	B	C	C	A	A	C	D	A	D	C	C	C	D	A
244	1	D	D	B	C	B	C	B	B	A	C	C	B	A	A	D	A	C	B	A	D	A	C	B	D	B	D	B	D	D	C	B	B	C	B	B	D	C	D	A	A	A	C	D	C	C	C	A	D
245	1	D	B	D	A	A	A	C	B	D	A	C	A	A	B	D	C	B	C	C	D	C	D	B	D	A	D	A	B	C	D	B	A	D	C	B	D	A	D	A	C	D	D	D	C	C	C	D	A
246	1	D	B	B	C	B	A	A	C	C	A	C	B	A	C	D	C	C	D	C	D	A	B	B	C	B	B	A	B	B	D	B	B	D	C	B	D	D	A	A	C	D	A	D	C	C	C	D	C
248	1	D	B	D	C	A	D	A	D	D	A	C	B	A	D	D	A	C	B	C	D	A	C	B	D	A	D	D	D	B	D	C	B	C	B	B	C	A	C	A	C	D	A	D	C	C	C	D	B
249	1	D	D	B	C	B	A	A	C	D	A	C	B	D	B	D	C	C	B	C	D	C	D	B	D	B	A	C	D	D	C	C	A	D	D	B	D	A	A	A	B	D	D	D	C	C	C	D	B
250	1	D	D	B	C	B	D	C	C	B	A	C	D	A	C	D	C	C	B	C	D	D	C	A	D	C	B	A	D	B	D	D	D	C	C	A	D	C	C	A	C	D	B	D	C	C	C	D	B
251	1	B	D	D	C	A	D	A	D	D	A	C	B	A	B	D	D	C	B	C	D	C	D	B	D	A	A	A	D	B	D	A	B	C	C	B	C	A	A	A	C	D	A	D	C	C	C	D	B
252	1	B	D	C	C	A	D	C	D	D	A	C	B	A	D	D	C	C	B	C	D	A	D	A	B	B	C	A	D	B	D	B	B	C	A	A	C	A	A	A	C	D	A	D	C	C	C	D	A
253	1	C	B	C	C	B	B	A	D	A	A	C	D	A	D	D	A	C	B	C	D	A	C	B	D	C	D	D	B	B	A	A	A	C	D	B	D	C	C	A	C	D	A	D	C	C	C	D	B
254	1	D	B	C	C	B	D	B	B	A	A	C	D	A	D	D	B	C	B	C	B	A	D	B	B	B	A	A	A	B	D	A	A	D	C	A	D	C	A	A	C	B	A	D	C	C	C	D	B
255	1	D	C	D	C	B	B	A	D	D	A	C	B	A	B	D	D	C	D	C	D	C	A	B	B	B	A	A	D	B	D	B	B	D	C	B	C	A	A	A	C	B	B	D	B	C	C	B	B
256	1	A	C	B	C	B	D	C	D	C	A	C	B	B	A	D	C	C	B	D	B	C	D	B	D	B	A	B	B	B	C	D	A	C	D	B	A	A	A	A	C	D	A	D	C	C	C	D	A
257	1	D	C	D	C	A	D	B	D	D	A	B	D	A	B	D	D	C	B	C	D	C	C	B	D	B	A	A	B	D	D	B	B	C	C	D	D	A	A	A	C	B	A	D	C	C	C	D	B
259	1	D	B	B	C	A	D	A	C	D	A	C	D	A	D	D	C	C	B	C	B	B	B	B	D	B	D	C	D	C	B	C	C	C	C	B	D	A	C	D	D	D	D	D	C	C	C	D	B
260	1	D	D	C	C	B	D	A	D	D	A	C	B	A	C	D	C	C	D	C	D	C	C	B	D	B	B	A	D	D	D	C	A	C	B	B	D	A	A	D	C	D	B	D	C	C	C	D	B
261	1	D	D	D	C	A	D	D	C	D	C	C	B	A	D	B	C	C	B	C	D	C	C	B	D	B	A	A	B	A	D	B	A	C	C	B	C	A	D	D	C	D	A	D	C	C	C	D	B
262	1	B	B	C	C	A	D	A	B	A	A	B	B	A	C	D	D	C	B	C	D	C	D	A	D	B	A	D	B	B	D	A	A	C	C	B	D	B	A	A	C	D	A	D	C	C	C	D	B
263	1	B	B	B	C	B	A	A	B	D	A	C	D	A	C	D	C	B	B	D	D	A	D	A	B	B	A	A	B	C	D	B	B	C	B	B	D	B	D	D	C	B	A	D	B	C	C	A	A
264	1	D	D	D	C	B	A	A	D	D	A	D	B	A	C	D	D	C	C	C	D	B	B	A	B	B	B	D	B	B	D	C	A	C	C	A	D	A	C	A	C	D	A	D	C	C	C	B	B
265	1	A	B	C	A	A	D	A	D	D	A	C	B	A	C	D	D	C	B	C	D	C	A	A	D	B	C	A	D	B	D	B	A	D	B	B	D	A	C	A	C	B	A	D	C	C	C	D	A
266	1	B	B	B	C	A	D	A	D	D	A	C	B	A	C	D	D	C	B	C	D	C	D	B	B	B	B	C	B	B	D	B	A	C	C	B	B	A	D	A	C	B	A	D	C	C	C	D	C
267	1	D	B	D	C	A	D	A	D	D	C	C	D	A	D	D	C	C	B	C	D	C	D	B	B	B	D	D	B	B	D	D	A	C	C	B	D	A	C	A	C	B	B	D	C	C	C	D	B
268	1	C	D	B	C	B	D	B	C	D	A	C	C	A	B	D	C	C	C	D	D	A	D	B	B	B	C	A	B	D	D	D	B	D	C	A	D	A	A	A	C	A	A	D	B	C	C	B	C
269	1	D	A	D	C	B	D	B	B	A	A	C	D	A	B	D	D	C	B	C	D	C	D	C	D	B	D	D	D	B	D	A	A	C	B	B	C	A	C	A	C	A	D	D	C	C	C	D	A
271	1	D	D	B	C	B	D	A	D	B	A	B	B	A	C	A	D	C	B	C	D	A	C	B	D	B	B	A	B	B	D	C	A	C	D	A	C	A	A	A	C	A	C	D	B	C	C	D	A
272	1	D	D	C	C	A	D	A	D	B	A	C	B	A	B	X	A	C	B	C	D	D	C	B	D	B	D	A	D	B	D	C	A	D	C	B	D	A	D	A	C	A	A	D	C	C	C	D	B
273	1	B	B	B	C	B	D	A	D	D	A	C	B	A	B	D	C	C	B	C	D	A	D	C	D	B	B	A	D	B	C	B	A	C	B	B	D	A	C	A	D	B	A	D	C	C	C	D	B
274	1	D	B	D	C	B	D	C	C	D	A	C	D	A	C	B	D	C	B	C	B	A	D	C	D	B	D	A	B	B	D	B	A	C	B	B	D	A	C	A	B	D	B	D	C	C	C	D	A
275	1	D	D	B	C	B	D	A	C	D	A	C	B	A	C	D	C	C	B	C	D	C	A	B	D	B	B	D	D	B	D	D	C	C	C	B	D	A	A	A	C	B	D	D	C	C	C	B	B
276	1	D	C	D	C	B	D	A	C	D	A	C	A	A	B	D	C	C	B	D	D	C	D	B	B	B	B	A	B	C	D	B	B	C	C	B	D	C	C	A	C	B	B	D	C	C	C	A	B
277	1	D	B	D	C	A	D	C	D	A	A	C	D	A	C	D	A	C	B	C	D	B	D	C	D	A	D	A	D	D	D	A	A	D	B	B	D	A	D	A	B	B	A	D	C	C	C	D	B
278	1	B	D	D	C	B	D	A	D	D	A	C	B	A	D	D	C	C	D	C	D	A	D	B	B	B	D	D	B	B	D	B	A	D	C	B	D	A	C	A	C	D	A	D	C	C	C	D	B
279	1	B	B	D	C	A	D	A	D	D	A	C	B	A	B	D	D	C	D	C	D	A	D	B	D	A	A	C	B	B	D	B	A	C	C	B	C	A	A	A	C	B	B	D	C	C	C	D	B
280	1	D	D	C	C	B	D	A	B	A	A	C	B	A	A	D	C	C	B	A	D	B	C	B	D	A	B	A	D	D	D	C	A	D	C	B	A	B	A	A	C	B	A	D	C	C	C	D	B
281	1	D	D	D	C	A	D	A	D	D	A	C	B	A	B	D	C	C	D	C	D	B	D	B	B	B	B	A	D	B	D	B	A	D	C	B	D	A	C	A	C	A	C	D	C	C	C	D	B
282	1	D	D	D	C	A	D	B	C	D	A	C	D	A	C	D	C	C	B	C	D	A	A	A	B	B	A	A	B	D	D	B	C	C	C	A	D	A	A	A	B	A	A	D	C	C	C	D	A
283	1	D	D	C	C	A	D	A	C	A	A	C	B	A	C	D	C	C	C	C	D	C	C	B	B	B	B	A	B	B	D	D	D	D	C	A	D	B	C	A	C	A	A	D	C	C	C	D	B
284	1	D	D	D	C	A	D	A	D	D	A	C	D	A	B	D	C	C	B	C	D	A	D	B	D	B	B	D	D	D	D	A	B	C	B	B	A	A	A	A	A	D	A	D	C	C	C	D	B
285	1	A	C	D	C	A	D	D	D	A	A	B	B	A	B	D	C	C	B	C	D	B	A	D	D	B	A	A	D	D	A	A	A	C	C	A	A	C	D	A	C	D	B	D	C	C	B	D	B
286	1	B	D	D	C	A	D	D	D	D	A	C	B	A	A	D	D	C	D	C	D	C	D	D	D	B	D	C	D	B	D	A	C	C	B	B	D	A	A	A	C	D	B	D	C	C	C	A	B
287	1	D	B	D	C	B	D	C	C	D	A	C	B	A	C	D	D	C	B	C	D	C	C	B	C	B	D	C	D	B	D	A	A	C	C	A	D	A	A	A	C	D	A	D	C	C	C	D	B
288	1	D	D	D	C	C	D	A	D	D	A	B	B	A	C	D	C	C	B	C	D	B	D	A	C	A	C	A	B	B	D	A	A	C	C	B	D	A	A	A	C	B	A	D	C	C	C	D	A
289	1	D	B	D	C	B	D	A	D	C	A	C	B	A	B	D	D	C	A	C	D	C	D	B	B	C	B	A	B	B	D	D	X	D	B	B	D	A	C	A	A	B	A	D	C	C	C	D	B
290	1	D	C	D	C	D	D	C	A	A	A	B	B	A	B	D	A	C	C	B	B	A	D	D	D	B	B	A	B	B	A	A	D	C	C	A	D	C	A	A	C	B	C	D	C	C	C	D	C
291	1	D	B	D	C	B	D	C	D	D	B	C	D	A	D	D	D	C	D	C	B	B	C	B	B	B	A	A	D	B	C	B	B	C	C	A	D	B	A	B	C	A	A	D	C	C	C	D	A
293	1	D	B	B	B	A	D	A	D	D	A	C	B	C	C	D	C	C	B	C	D	C	C	B	D	B	C	A	B	B	D	C	B	C	C	B	D	A	C	A	C	B	B	D	C	C	C	C	B
294	1	B	D	C	C	B	D	D	B	B	C	C	D	A	C	D	B	C	B	C	D	A	A	A	D	B	A	A	B	D	D	B	B	C	B	B	A	C	D	A	B	B	C	D	B	C	C	D	D
295	1	D	D	B	C	A	D	A	D	A	C	C	B	C	B	D	C	C	D	C	D	A	C	B	B	B	D	A	B	B	D	B	D	C	C	B	D	A	A	A	C	B	A	D	C	C	C	D	B
296	1	D	B	C	C	B	D	A	D	C	A	D	B	A	D	D	D	C	B	D	D	A	D	B	D	B	B	A	B	D	D	A	A	C	C	A	A	A	A	A	C	D	A	D	C	C	C	D	A
297	1	C	D	D	C	A	D	A	D	D	A	C	B	A	B	D	D	C	B	C	D	C	D	B	D	B	A	A	B	D	D	B	C	C	C	A	D	A	A	D	C	D	A	D	B	C	C	D	B
298	1	D	D	A	C	B	D	C	A	A	C	C	A	A	D	D	B	C	C	C	D	C	D	B	D	B	D	A	D	B	A	B	B	C	B	A	B	C	A	D	C	B	A	A	C	C	C	B	B
299	1	D	D	D	C	A	D	A	B	D	C	C	B	C	C	D	C	C	B	C	D	C	C	B	D	B	A	D	D	B	D	A	B	C	C	A	C	A	C	A	C	D	A	D	C	C	C	A	B
300	1	A	B	C	C	A	D	A	B	A	A	B	B	A	D	C	D	C	B	C	B	A	D	D	B	B	B	A	D	B	D	C	A	D	B	B	B	A	C	D	C	C	A	A	B	C	C	D	A
301	1	D	D	D	B	A	D	D	D	D	A	C	D	A	D	D	D	C	B	D	D	A	D	D	D	B	D	A	D	D	C	A	B	A	A	B	A	A	C	B	C	C	A	D	B	C	D	D	A
302	1	D	B	D	C	A	D	A	C	D	A	C	B	A	D	D	A	C	B	C	D	A	D	A	D	B	D	A	D	B	D	B	A	C	C	B	D	A	A	A	C	B	A	D	C	C	C	D	B
303	1	B	C	D	C	B	B	A	C	D	A	B	D	A	C	D	D	C	B	C	D	C	C	A	B	B	B	D	D	B	D	A	C	C	B	B	C	A	A	A	C	B	A	D	B	C	C	D	A
304	1	D	D	C	C	B	D	B	C	D	A	C	A	A	C	D	C	C	B	C	D	C	D	A	B	A	D	C	B	B	D	A	C	D	B	A	D	A	A	A	C	D	A	D	C	C	C	D	B
305	1	B	B	D	C	A	B	A	B	D	A	C	D	A	C	D	D	C	D	C	D	A	C	A	D	B	D	A	A	C	D	A	A	C	C	B	D	A	C	A	C	D	B	D	C	C	C	D	A
306	1	D	B	D	C	A	D	A	D	A	A	C	B	D	D	D	C	C	A	C	D	A	C	A	D	B	D	A	D	B	D	B	B	C	C	B	D	B	A	A	C	C	A	D	C	C	C	D	D
307	1	D	B	D	C	B	D	A	D	D	A	C	B	A	C	D	C	C	B	C	D	B	D	B	D	C	A	A	B	B	D	A	A	C	C	B	D	B	B	A	C	B	A	D	C	C	C	A	B
308	1	B	D	C	C	B	D	C	D	D	A	C	B	A	D	D	C	C	B	B	D	C	C	B	B	B	B	A	D	B	D	D	B	C	C	A	D	A	A	A	C	B	A	D	B	C	C	D	B
309	1	D	B	D	C	B	D	A	D	A	A	C	B	A	C	D	C	C	B	C	D	A	C	B	D	B	C	D	B	B	D	B	B	D	D	B	D	B	A	D	B	D	A	D	D	C	C	D	B
310	1	D	D	B	C	B	D	C	C	D	A	C	D	A	C	B	C	C	B	C	D	A	A	B	D	B	A	A	D	B	D	A	A	C	C	A	D	A	D	A	C	D	B	D	C	C	C	D	B
311	1	D	B	D	A	B	D	D	D	D	A	C	A	A	C	D	C	C	C	C	D	C	C	B	D	B	A	D	D	B	D	D	C	C	C	B	A	A	A	A	C	D	A	D	C	C	C	D	B
312	1	B	B	D	C	A	D	A	D	A	A	C	B	A	C	D	A	C	C	C	D	C	B	B	B	B	A	D	B	B	D	C	A	C	C	A	D	A	A	A	C	B	A	D	C	C	C	D	B
313	1	D	B	D	C	B	D	A	D	D	A	C	B	A	D	D	C	C	B	C	D	C	D	B	B	B	B	A	B	B	D	B	A	D	C	B	C	A	C	A	C	D	A	D	C	C	C	D	A
314	1	D	B	D	C	A	D	A	D	D	A	C	B	A	D	D	C	C	B	C	D	A	C	B	B	B	B	A	B	B	C	A	A	C	C	B	D	A	A	A	D	D	B	D	C	C	C	D	B
315	1	D	C	D	C	B	D	C	B	D	A	C	B	A	C	D	C	C	B	C	D	C	C	C	D	B	A	A	D	B	D	B	B	D	D	A	D	A	A	A	C	A	A	D	C	C	C	D	B
316	1	B	B	D	C	B	D	C	B	D	A	C	B	A	C	D	D	C	B	C	B	B	D	A	B	B	D	B	B	B	A	B	A	C	C	B	C	A	C	A	C	B	A	D	C	C	C	D	B
317	1	D	B	D	C	A	D	A	D	D	A	D	B	A	D	D	C	C	B	C	D	A	C	B	B	B	B	A	B	B	D	C	A	D	C	B	D	A	C	A	C	A	B	D	C	C	C	D	B
318	1	D	B	D	C	A	D	D	D	D	B	C	B	A	C	D	C	C	B	C	D	A	C	C	B	B	B	A	B	B	D	C	C	D	C	B	C	A	C	A	C	D	A	D	C	C	C	D	B
319	1	C	D	D	C	A	D	A	D	D	A	C	B	A	D	D	A	C	B	C	D	B	A	A	B	C	D	A	D	B	C	B	A	C	C	B	C	C	A	A	C	D	A	D	C	C	C	D	B
321	1	D	B	D	C	A	D	D	D	D	A	C	B	A	D	D	C	C	B	C	B	C	D	B	B	B	C	C	D	B	D	A	B	C	C	A	D	A	A	A	C	D	B	D	B	B	B	D	B
322	1	D	C	D	C	B	D	A	D	D	A	C	B	A	B	D	D	C	C	C	D	C	D	B	B	C	D	A	D	B	D	A	B	D	B	B	C	A	D	A	C	D	A	D	C	C	C	A	B
323	1	D	C	D	C	B	D	A	D	D	A	B	D	A	D	D	D	C	C	C	B	C	D	A	B	B	C	A	B	B	D	A	A	D	C	B	C	A	A	A	C	D	A	D	C	C	C	D	B
324	1	D	D	D	C	A	D	A	D	D	A	C	D	A	D	D	C	C	B	C	D	C	A	B	B	B	C	A	B	B	D	A	B	C	B	B	C	A	C	A	C	B	A	D	C	C	C	A	B
325	1	B	D	D	C	A	D	A	D	D	A	C	B	A	B	D	D	C	B	C	D	C	C	D	D	B	C	A	B	B	D	C	A	D	B	B	D	C	D	A	C	B	A	D	C	C	C	B	B
326	1	D	D	D	D	B	D	B	D	A	A	C	B	A	D	D	A	C	C	C	D	A	D	B	D	B	D	D	D	B	D	A	A	C	C	B	C	A	A	A	C	D	B	D	C	C	C	B	B
327	1	D	D	D	C	D	D	A	B	D	A	C	B	A	C	D	D	C	B	C	D	A	D	B	D	B	C	C	D	B	D	A	A	C	C	B	B	A	A	A	C	B	A	D	C	C	C	D	B
329	1	D	B	B	C	A	D	C	D	B	A	C	B	A	B	D	C	C	B	D	D	A	D	C	B	C	D	A	D	B	B	B	A	D	C	B	D	D	A	A	C	D	B	A	B	C	C	A	A
330	1	D	D	D	C	A	D	A	D	D	A	C	B	A	D	D	C	C	B	C	D	C	D	A	D	B	D	A	D	B	D	D	A	C	C	B	D	A	A	A	C	D	A	D	C	C	C	D	C
331	1	D	B	D	C	A	D	A	D	D	A	C	B	A	D	D	C	C	D	C	D	C	C	B	B	B	B	A	B	B	D	C	A	D	C	B	C	A	C	A	C	D	A	D	C	C	C	D	B
333	1	D	B	D	C	A	D	A	D	D	A	C	B	A	D	D	C	C	B	C	D	A	C	B	B	B	D	A	D	B	D	C	B	C	B	B	C	A	C	A	C	D	A	D	C	C	C	D	B
334	1	D	C	B	C	B	D	D	C	D	A	A	B	A	C	C	C	C	B	D	D	A	A	A	D	C	A	B	D	B	C	A	B	C	D	A	D	D	A	D	C	D	B	D	D	C	C	D	B
335	1	B	C	C	C	B	D	C	B	A	A	C	B	A	A	C	D	B	C	D	B	D	C	C	D	B	C	A	A	A	A	B	A	A	C	D	D	A	A	A	C	D	A	D	C	C	A	D	A
336	1	D	D	C	C	B	D	C	D	D	A	C	B	A	B	D	C	C	B	C	D	A	D	B	D	A	D	A	D	B	D	B	A	A	C	A	D	C	B	A	D	A	A	B	C	C	C	D	B
337	1	D	B	D	C	A	D	A	D	D	A	C	B	A	D	D	D	C	B	C	D	C	C	B	D	C	B	A	B	B	A	C	A	C	C	A	D	A	A	A	B	D	B	D	C	C	C	D	B
338	1	B	B	D	C	B	D	A	C	D	A	C	B	A	C	D	D	C	B	A	D	B	C	A	D	B	D	A	D	A	A	B	A	C	B	B	C	A	A	A	C	D	A	D	C	C	C	D	B
339	1	D	B	B	C	B	D	A	D	D	A	D	D	A	C	D	D	C	C	C	D	A	C	A	D	A	D	A	B	B	D	D	C	C	B	B	D	A	A	A	C	D	A	D	C	C	C	D	B
340	1	D	D	D	C	B	D	A	C	D	A	C	B	A	D	D	D	C	B	C	D	A	A	B	B	A	A	A	B	B	D	B	B	C	B	B	D	A	A	A	B	D	A	D	C	C	C	D	B
341	1	D	D	D	C	B	D	A	D	D	A	C	B	A	B	D	A	C	B	C	D	C	C	B	D	B	D	D	D	B	A	B	A	C	B	B	C	A	C	D	C	A	A	D	C	C	C	D	B
342	1	B	C	A	C	B	D	A	B	A	A	D	D	A	D	A	A	C	B	A	B	A	D	B	D	C	B	A	D	D	D	A	A	C	C	B	D	D	A	A	C	A	C	D	C	C	C	D	D
343	1	A	C	B	C	B	D	A	C	A	A	C	A	A	B	D	D	C	C	D	B	C	A	A	D	B	A	B	B	D	C	D	B	D	B	B	D	A	A	A	C	A	A	D	C	C	C	D	B
344	1	D	D	D	C	A	D	A	C	D	A	C	B	A	D	C	C	C	B	C	D	A	C	B	B	B	A	A	B	B	B	B	B	C	B	B	D	A	A	B	C	D	A	D	C	C	C	D	A
345	1	D	D	C	A	B	D	A	C	D	A	C	A	A	B	D	D	C	B	C	B	C	A	C	D	B	D	A	D	B	A	A	B	D	C	B	D	A	A	A	C	D	A	D	B	C	C	D	A
346	1	D	C	C	C	B	A	C	B	C	A	C	B	C	D	A	B	C	C	C	B	B	A	A	D	B	A	B	D	D	D	A	A	C	C	B	C	A	A	A	C	C	A	D	C	C	D	D	B
347	1	D	D	D	C	A	D	A	D	D	A	C	B	A	C	D	C	C	B	C	D	A	D	B	D	C	D	A	B	B	D	C	B	C	C	B	D	A	A	A	C	A	A	D	C	C	C	D	B
348	1	D	D	B	C	A	D	A	D	D	A	C	A	A	C	D	C	C	C	A	D	A	D	B	D	C	A	C	D	B	D	A	D	C	C	B	A	A	A	A	C	B	B	D	C	C	C	D	B
349	1	D	D	C	C	A	A	A	D	D	C	B	B	A	C	D	D	C	B	C	B	A	A	B	D	A	A	B	A	D	C	A	B	C	A	A	B	D	B	A	C	B	C	D	B	C	C	A	B
350	1	D	D	B	C	B	A	C	A	A	C	C	A	A	B	D	D	C	B	C	B	A	D	B	D	B	B	A	D	D	C	C	A	C	B	B	D	C	A	D	D	D	B	D	C	C	C	D	A
351	1	D	B	D	C	A	D	D	C	D	C	A	B	C	D	D	C	C	B	X	D	C	C	B	B	C	D	C	B	B	D	A	A	C	C	A	D	A	A	A	C	D	A	D	C	C	C	D	B
352	1	D	B	D	C	B	D	A	B	D	C	C	B	A	D	B	C	C	B	B	D	C	D	B	D	B	B	A	D	B	D	A	A	C	C	A	D	A	A	B	D	B	A	D	C	C	C	D	B
353	1	D	D	D	C	B	D	C	C	A	D	C	B	A	D	D	C	C	C	C	D	B	D	C	D	B	A	D	D	D	D	A	B	C	C	B	C	C	C	D	D	A	C	C	C	C	D	D	A
354	1	D	C	D	B	B	D	A	D	D	A	C	B	A	D	D	C	C	C	C	D	A	C	B	D	B	A	C	B	B	D	C	B	C	C	B	D	A	A	A	B	D	A	D	C	C	C	D	B
355	1	D	C	B	C	C	D	A	D	A	A	C	B	A	B	D	A	C	B	C	B	C	D	B	D	B	B	D	D	A	C	A	B	C	C	B	A	A	A	D	C	A	A	D	B	C	C	D	B
356	1	B	D	D	C	A	D	C	D	D	A	C	B	A	D	D	C	C	B	C	D	A	C	B	B	C	D	A	B	B	D	B	B	C	B	A	D	A	A	A	C	D	A	D	C	C	C	D	B
357	1	D	D	B	C	C	D	A	C	A	A	C	B	A	C	D	D	C	B	C	D	A	D	B	C	B	A	D	C	B	D	D	B	C	A	B	A	C	A	D	C	B	A	D	C	C	C	D	B
358	1	B	C	D	C	B	D	A	D	D	A	C	B	A	C	D	D	C	B	D	D	A	D	B	D	B	A	A	D	B	C	B	A	D	D	B	C	A	A	A	C	A	A	D	C	C	C	D	B
359	1	D	B	D	C	B	D	C	D	D	A	C	B	A	A	D	B	C	C	A	D	A	A	C	D	B	D	C	B	B	C	D	C	D	C	B	A	A	A	A	C	B	C	D	C	C	C	D	A
360	1	A	B	C	C	A	D	A	D	D	A	C	B	A	D	D	C	C	B	C	D	C	D	A	B	B	B	D	B	B	D	A	B	C	C	B	C	A	B	B	C	B	A	D	C	C	C	D	B
361	1	D	D	D	C	B	D	C	D	A	B	C	B	A	C	D	D	C	D	D	D	C	B	B	B	C	B	A	D	A	B	A	C	D	B	B	C	A	A	A	D	B	B	D	C	C	D	D	B
362	1	D	D	D	C	B	C	A	D	D	A	C	B	A	B	D	D	C	B	C	D	A	D	B	D	B	A	A	D	B	C	B	B	C	C	A	C	C	D	A	D	B	A	D	B	C	C	D	B
363	1	D	B	D	C	A	D	A	B	D	A	B	B	A	C	D	D	C	B	C	D	A	C	B	B	B	B	A	B	B	D	D	A	C	C	B	A	A	C	A	C	B	A	D	C	C	C	D	B
364	1	A	D	D	C	A	D	A	D	D	A	C	B	A	B	D	C	C	B	C	D	A	C	C	D	B	B	D	B	C	D	B	A	C	B	A	D	A	A	A	C	B	D	D	C	C	C	A	B
365	1	B	D	D	C	B	D	A	D	D	A	C	B	A	B	D	D	C	B	C	D	A	C	B	C	B	D	A	B	D	C	B	A	C	C	A	C	A	A	A	C	D	A	D	C	C	C	D	B
366	1	D	B	C	C	A	D	A	D	D	A	C	D	A	C	D	C	C	B	C	D	A	D	B	D	B	B	A	B	B	D	D	A	C	C	A	D	A	C	A	C	B	A	D	C	C	C	D	B
367	1	D	C	D	C	B	D	C	C	A	A	C	D	A	C	A	C	C	B	C	D	A	D	B	D	B	A	D	D	D	D	A	D	A	C	A	D	A	C	D	C	A	A	D	B	C	C	B	B
368	1	C	C	D	C	B	D	C	D	A	A	C	D	A	D	A	D	C	B	C	D	A	A	B	D	B	A	D	B	B	A	D	B	C	B	B	C	A	C	A	C	D	A	D	B	C	C	D	B
369	1	A	D	D	C	A	D	A	D	D	A	C	B	A	C	D	C	C	C	C	D	C	C	B	D	C	A	A	B	B	D	B	A	C	C	A	C	A	C	A	C	D	A	D	C	C	C	A	B
371	1	D	D	D	C	B	D	C	D	A	C	C	A	A	D	D	D	C	D	C	D	A	D	B	B	B	D	D	B	C	D	C	B	D	B	B	D	A	C	A	B	D	A	D	B	C	C	D	B
372	1	B	B	D	C	B	A	A	B	C	A	C	D	A	D	A	D	C	C	C	D	A	A	C	B	B	A	C	B	B	D	A	C	C	D	D	A	D	A	A	C	B	C	D	C	C	D	D	A
373	1	B	C	D	C	A	D	A	D	D	A	C	B	A	B	D	D	C	B	C	D	C	A	B	D	B	B	D	B	B	D	C	A	C	C	A	C	A	A	A	C	D	A	D	B	C	C	D	B
374	1	D	B	D	C	B	D	A	D	D	A	C	B	A	D	D	C	C	B	C	D	C	C	B	B	B	D	A	B	B	D	C	B	C	C	B	D	A	C	A	C	A	B	D	C	C	C	D	D
375	1	D	B	D	C	B	D	A	B	D	A	B	B	A	C	D	D	C	B	C	D	A	A	B	B	B	A	B	D	B	D	D	A	D	C	B	D	A	C	A	C	B	C	D	C	C	C	A	B
376	1	D	B	C	C	B	D	A	C	A	A	B	B	A	A	D	D	C	B	A	D	C	C	A	D	B	C	C	D	C	D	B	B	A	C	A	B	A	A	A	C	B	A	D	B	C	B	D	A
377	1	A	B	C	C	A	D	D	D	D	A	C	B	A	D	D	C	C	B	C	D	C	C	B	D	B	B	A	B	B	D	C	B	C	B	B	D	A	C	A	C	A	A	D	C	C	C	D	B
378	1	B	B	D	C	A	D	A	D	D	A	C	B	A	D	D	D	C	B	C	D	C	C	B	D	B	C	A	D	B	D	A	A	C	B	B	D	B	A	A	C	B	A	D	C	C	C	D	A
379	1	D	B	C	C	C	D	C	C	D	A	C	B	A	C	A	D	C	B	C	D	B	A	C	D	B	D	D	D	B	D	A	B	C	C	A	D	C	A	A	C	B	A	D	C	C	C	D	A
381	1	B	D	D	C	A	C	A	C	D	A	C	B	A	B	D	C	C	B	C	D	A	D	D	B	B	B	C	D	B	D	B	A	C	C	B	D	A	A	A	C	B	A	D	C	C	C	B	B
382	1	D	D	B	C	A	D	D	D	A	A	C	D	A	B	D	D	C	B	C	D	A	A	B	B	B	A	D	B	B	D	D	A	C	C	B	D	A	C	A	C	B	A	D	C	C	C	D	B
383	1	B	D	C	C	A	D	C	D	D	A	C	B	A	D	D	A	C	B	C	D	C	D	B	B	B	D	D	B	B	D	C	B	D	B	B	D	A	C	A	C	A	A	D	B	C	B	X	B
385	1	A	B	B	C	B	D	A	C	D	A	C	B	A	B	D	D	C	D	C	D	C	D	A	D	B	A	C	B	B	D	A	A	C	C	D	D	A	C	A	C	D	A	D	C	C	C	D	B
386	1	C	D	C	C	B	D	C	C	B	A	B	B	A	C	B	D	C	D	C	B	B	D	D	D	A	A	A	D	B	C	A	B	C	B	B	D	C	D	A	A	D	A	D	C	C	C	D	A
387	1	C	B	D	C	B	D	A	A	A	C	B	B	A	B	B	D	C	B	C	D	B	C	B	D	B	C	A	B	B	D	D	B	A	C	B	D	A	A	A	C	D	B	D	C	C	C	D	B
388	1	B	B	C	C	A	D	A	C	D	A	B	B	A	D	D	D	C	D	C	D	C	C	B	D	B	A	A	D	B	C	C	B	C	C	B	D	C	A	A	C	D	B	D	B	C	C	D	B
390	1	D	D	B	C	A	D	D	D	B	A	C	A	C	C	D	A	C	B	C	D	B	A	A	B	B	D	A	D	B	A	B	A	C	C	A	A	B	D	A	C	D	A	D	C	C	C	B	A
391	1	D	B	B	C	A	D	A	C	D	A	C	B	A	B	D	C	C	B	C	D	B	C	B	B	B	A	C	B	B	D	B	C	C	B	A	D	A	A	A	C	D	A	D	C	C	C	D	B
392	1	B	D	D	C	B	D	A	B	D	A	C	B	A	C	D	D	C	D	A	D	A	D	B	B	B	A	A	C	B	A	B	A	C	C	B	D	A	C	C	C	D	A	D	C	C	C	D	B
393	1	A	D	C	C	A	D	A	D	D	A	C	B	A	C	D	A	C	B	C	D	C	D	B	B	B	B	A	B	B	A	D	B	D	C	B	C	A	A	A	C	B	A	D	C	C	C	D	B
394	1	D	D	D	C	B	A	A	B	D	A	C	B	A	C	D	D	C	D	C	D	B	C	A	B	B	B	A	D	B	D	C	A	C	B	B	D	A	A	A	C	A	A	D	C	C	C	D	B
395	1	D	D	D	C	B	D	C	D	D	A	C	B	A	A	D	C	C	B	C	D	B	A	C	D	B	C	D	D	B	D	B	A	D	A	B	D	A	A	A	C	D	A	D	C	C	C	D	B
396	1	B	D	D	C	B	D	A	D	D	A	B	D	D	D	A	D	C	B	A	D	C	A	B	D	B	A	B	D	D	C	C	C	C	B	B	D	A	C	B	C	B	D	D	B	C	C	A	B
397	1	D	B	D	C	A	D	A	D	D	A	C	B	A	C	D	C	C	B	C	D	A	C	B	D	A	B	A	B	B	D	A	A	D	C	B	D	A	C	A	C	B	A	D	B	C	D	A	B
398	1	B	B	B	C	B	D	C	D	A	A	C	D	A	C	A	A	C	C	C	D	A	C	A	D	B	C	C	B	D	A	A	B	A	A	A	A	C	A	D	C	B	A	D	B	C	B	D	A
399	1	D	D	D	C	A	D	A	D	D	B	C	B	A	B	D	D	C	D	C	D	A	A	B	D	B	D	D	D	B	D	A	A	D	C	B	C	A	A	D	C	D	A	D	C	C	C	D	A
400	1	D	B	C	C	B	D	A	D	D	B	C	B	A	C	D	C	C	C	C	D	A	C	C	B	B	A	A	D	C	D	C	A	C	B	B	D	A	A	A	C	D	A	D	C	C	B	D	B
401	1	D	B	D	C	A	D	D	D	D	A	C	B	A	D	D	C	C	B	C	D	C	C	B	D	B	D	A	D	D	D	A	C	C	D	B	A	A	A	D	C	D	A	D	B	C	C	D	B
402	1	D	D	D	C	A	D	A	D	D	A	C	B	A	C	D	D	C	D	C	D	C	D	B	B	C	D	A	D	_	D	B	B	C	D	D	D	A	A	A	D	B	A	D	B	C	C	B	A
403	1	D	D	D	C	B	D	A	D	B	A	C	B	A	D	D	D	C	B	C	B	C	D	B	D	B	A	A	D	B	B	C	A	C	C	A	A	C	A	A	C	B	A	D	B	C	C	B	B
405	1	D	D	C	C	B	D	A	B	D	A	A	B	A	B	D	C	C	B	C	D	A	D	B	B	B	D	A	D	B	D	A	B	C	B	A	B	A	A	A	C	B	B	D	C	C	C	A	A
406	1	D	D	D	C	D	D	A	D	D	A	C	A	A	C	D	D	C	B	C	B	C	D	B	D	A	A	A	B	B	D	A	A	C	C	B	D	D	A	A	C	B	A	D	C	C	C	D	B
407	1	D	D	D	C	D	D	A	D	D	C	C	B	A	C	A	C	C	C	C	D	A	C	B	D	B	D	D	D	D	A	A	A	C	C	B	A	A	A	A	B	B	B	D	C	C	C	D	B
408	1	D	B	D	C	B	D	A	D	D	B	C	B	A	D	D	C	C	B	C	D	B	C	B	D	B	B	D	D	B	D	A	A	D	C	B	D	A	A	B	C	B	A	D	C	C	C	D	B
409	1	B	C	C	C	B	D	C	C	D	A	C	B	D	C	A	D	C	B	D	B	A	D	A	D	B	B	D	A	B	D	B	A	C	C	B	D	D	A	A	C	A	A	D	C	D	C	D	A
410	1	B	C	D	C	B	D	A	D	A	A	C	B	A	C	D	C	C	B	C	D	A	A	C	D	B	D	A	D	C	D	B	A	C	C	B	D	A	A	A	B	D	A	D	C	C	C	B	A
411	1	D	D	B	C	A	D	A	B	A	A	C	B	A	B	A	C	C	B	D	C	A	C	B	D	B	B	C	B	D	D	B	A	C	C	B	D	A	A	A	C	D	A	D	C	C	B	B	B
412	1	D	C	D	C	A	D	A	D	D	C	C	B	A	B	D	C	C	B	C	D	C	D	B	B	B	D	A	B	B	D	B	A	D	C	B	C	A	B	A	B	B	A	D	C	C	C	C	B
413	1	D	D	D	C	B	A	A	D	A	A	C	B	A	D	D	C	B	B	C	D	A	C	B	D	B	B	A	B	B	D	A	B	C	C	B	D	A	C	A	C	D	A	D	C	C	C	A	B
414	1	D	C	B	B	B	D	A	C	A	A	C	B	A	C	D	D	C	C	C	D	D	A	A	D	A	A	C	D	D	A	B	B	A	C	A	D	C	D	D	C	B	B	D	B	C	C	D	A
416	1	D	B	D	C	A	C	B	D	D	A	C	B	A	D	D	C	C	A	C	D	A	B	B	B	B	C	A	D	B	D	A	B	C	C	A	D	A	A	A	C	D	A	D	C	C	C	C	B
417	1	D	D	D	C	B	D	D	B	D	A	B	B	A	B	B	C	C	B	C	B	C	D	A	B	B	A	A	D	B	D	C	A	C	C	B	D	A	A	A	C	B	A	D	C	C	C	D	B
418	1	B	B	D	C	B	D	A	C	D	A	C	A	A	B	D	D	C	C	C	D	A	D	C	B	A	B	A	B	B	D	B	C	C	C	B	C	A	D	A	C	B	A	D	B	C	C	D	B
419	1	B	D	D	C	A	D	A	D	D	A	C	B	C	D	D	D	C	B	C	D	C	A	C	B	B	A	A	B	B	D	B	A	C	C	B	C	A	C	A	C	B	A	D	C	C	C	D	B
420	1	D	D	B	C	A	D	D	D	D	A	C	B	A	D	D	C	C	C	C	D	A	C	A	B	B	B	A	B	C	D	B	C	C	D	A	A	B	A	A	C	D	B	D	C	C	C	D	C
421	1	B	D	D	C	B	D	A	D	D	A	C	B	A	C	D	C	C	D	C	D	A	C	B	D	B	C	D	B	B	D	B	A	C	C	A	C	A	D	A	C	B	B	D	C	C	C	D	A
422	1	D	B	D	C	A	D	A	D	D	A	B	B	A	D	D	D	C	B	C	D	C	D	A	B	B	C	A	B	B	D	B	A	D	C	B	C	A	C	A	C	D	A	D	C	C	C	D	B
423	1	D	D	D	C	B	D	A	D	D	B	D	B	A	B	D	C	C	B	C	D	C	C	B	D	B	A	C	D	B	D	B	A	D	C	C	D	A	A	B	C	B	A	D	C	C	C	D	B
424	1	C	B	C	C	A	D	A	D	D	A	C	A	A	C	D	C	C	D	C	D	A	C	B	B	B	B	A	B	B	D	C	D	C	C	B	C	A	C	B	C	D	A	D	C	C	C	D	B
425	1	B	B	D	C	B	D	C	D	A	A	C	B	A	C	B	C	C	B	C	B	A	C	D	D	B	A	A	D	B	A	B	D	C	B	B	D	C	A	C	C	B	D	D	C	C	C	B	A
427	1	D	D	D	C	B	D	A	C	D	A	C	B	A	C	D	D	C	B	C	D	C	C	B	B	B	D	A	B	C	D	A	A	C	C	B	C	A	C	A	C	D	A	D	C	C	C	C	A
428	1	D	D	D	C	B	B	C	A	B	A	C	A	A	D	D	C	C	B	C	B	A	D	B	B	B	B	A	D	B	D	A	B	C	B	B	D	A	A	D	C	B	D	D	C	C	C	D	B
429	1	D	D	D	C	B	D	A	C	D	A	C	B	A	D	A	C	C	B	A	D	C	A	B	D	B	D	C	B	B	D	C	B	C	C	A	D	B	C	A	C	A	A	D	C	C	C	D	B
430	1	D	B	D	C	A	D	C	B	A	A	C	D	A	D	D	D	C	B	D	D	A	D	A	D	B	C	A	D	B	A	C	A	C	D	A	D	A	A	D	C	B	A	D	B	C	C	D	B
431	1	C	D	B	C	B	D	C	D	A	A	D	A	A	B	D	A	C	B	C	D	C	D	B	D	B	A	C	D	B	D	A	B	A	C	A	D	A	A	A	C	D	A	D	C	C	C	D	D
432	1	B	B	B	C	A	D	C	C	D	A	C	B	A	C	D	D	C	B	C	D	C	A	B	B	B	A	C	B	B	D	D	C	C	C	B	D	A	A	A	B	D	A	D	C	C	C	B	A
433	1	B	B	D	C	A	A	A	D	D	A	C	B	A	D	D	D	C	B	C	D	A	D	A	B	B	B	A	D	B	C	C	A	C	B	B	C	A	A	A	C	D	A	D	C	C	C	D	C
435	1	B	B	D	C	A	D	A	D	D	C	C	B	A	D	D	C	C	D	C	D	C	C	B	B	B	B	C	B	B	D	C	B	C	B	B	B	A	A	A	C	D	A	D	C	C	C	D	B
436	1	B	A	D	C	A	D	A	D	D	A	C	B	A	C	D	A	C	B	C	D	A	D	B	B	B	A	D	D	B	D	A	A	D	C	B	D	A	C	A	C	D	B	D	C	C	C	D	A
437	1	D	D	D	C	A	D	A	D	D	A	C	B	A	B	D	C	C	B	C	D	A	C	B	D	B	A	C	D	B	D	B	B	D	C	B	C	A	C	D	C	D	A	D	C	C	C	D	B
438	1	D	B	D	C	A	D	A	D	D	A	C	B	A	D	D	A	C	B	C	D	C	A	B	B	C	C	A	B	B	D	B	A	C	C	B	D	A	A	A	C	D	A	D	C	C	C	D	B
439	1	D	C	B	C	A	D	C	C	A	A	C	B	A	D	D	D	C	B	C	D	C	A	B	D	B	A	A	B	B	A	B	A	C	C	B	D	B	A	A	C	D	A	D	C	C	C	D	B
440	1	D	B	D	C	B	A	A	B	D	A	C	B	A	C	D	D	C	B	C	D	A	C	B	D	B	D	D	D	B	D	C	A	D	C	B	D	A	A	A	C	D	A	D	C	C	C	D	B
441	1	D	D	B	C	B	D	A	B	D	D	D	B	A	A	A	C	C	B	C	D	A	D	C	D	B	A	D	B	B	D	B	A	D	C	A	D	A	A	A	C	D	D	D	B	C	C	D	B
442	1	D	B	D	C	A	D	A	C	D	A	C	B	A	C	D	C	C	B	C	D	C	D	B	D	C	B	A	B	B	D	B	A	C	C	B	D	A	A	A	B	D	A	D	C	C	C	D	B
443	1	C	D	B	A	C	D	B	B	A	A	C	B	A	C	D	D	C	B	B	D	A	C	B	B	C	B	B	B	C	B	D	B	D	C	A	C	C	D	D	B	D	D	D	B	C	C	A	A
445	1	D	B	D	C	B	A	A	B	D	C	C	B	A	D	D	C	C	C	C	D	A	C	B	D	B	C	C	B	B	A	C	A	C	C	B	A	D	A	A	C	A	A	D	C	C	C	D	A
446	1	D	B	D	C	A	D	A	B	D	A	C	B	A	B	D	C	C	B	C	D	A	D	A	B	B	B	A	D	C	D	C	B	C	C	B	D	A	A	A	C	B	B	D	C	C	C	D	C
447	1	B	D	B	C	B	D	A	C	D	A	C	D	A	B	A	C	C	B	C	B	B	A	A	C	B	A	C	A	B	A	A	A	A	C	A	A	D	A	A	C	B	A	D	C	C	C	D	B
448	1	D	B	C	C	B	D	A	D	D	A	C	B	A	C	D	C	C	B	C	D	C	A	B	D	B	B	D	D	B	C	C	A	C	C	B	A	C	A	A	C	A	A	D	C	C	C	D	B
449	1	B	D	D	C	D	D	A	D	D	A	D	B	A	C	D	C	C	B	C	D	A	A	A	B	B	D	D	D	D	D	B	A	D	C	B	D	A	C	A	C	B	A	D	C	C	C	D	B
450	1	A	B	D	C	A	D	A	C	A	A	D	B	A	D	B	D	C	B	C	D	B	C	D	B	B	A	A	C	B	D	D	C	C	C	B	C	A	A	A	C	C	A	D	B	C	C	D	B
452	1	D	B	B	C	B	D	A	C	A	A	C	B	A	D	B	C	C	B	C	D	C	C	D	B	B	D	D	B	C	C	A	C	C	A	B	D	A	A	D	C	D	A	D	C	C	C	D	B
453	1	C	C	D	C	B	D	A	C	D	A	C	B	A	C	D	A	C	B	C	D	C	D	A	B	B	A	A	D	D	D	C	A	D	C	B	C	A	A	A	C	D	A	D	C	C	C	D	B
454	1	B	B	C	C	B	B	A	D	D	A	C	B	A	C	D	D	C	B	C	D	C	C	A	B	B	B	A	D	B	D	C	A	D	B	B	D	A	A	A	D	B	B	D	C	C	C	D	B
455	1	A	D	D	C	B	D	C	B	D	A	D	D	D	C	D	C	C	B	C	D	A	B	C	D	B	D	A	B	B	A	C	A	C	B	B	B	A	B	A	C	D	A	D	B	C	C	D	A
456	1	D	B	C	C	B	B	C	B	D	A	C	B	A	B	A	D	C	B	A	B	A	D	B	D	B	B	B	D	A	D	C	A	C	C	A	D	C	D	A	C	D	A	D	C	C	C	D	A
457	1	B	B	D	B	C	D	B	D	D	A	C	A	A	D	D	D	C	B	D	B	A	D	A	D	C	A	A	A	C	D	A	A	C	B	B	A	C	A	A	C	B	A	D	B	C	C	D	A
458	1	D	D	D	C	A	D	A	D	D	A	C	B	A	B	D	C	C	B	C	D	A	D	B	D	C	B	A	B	C	D	B	A	C	C	B	C	A	C	A	C	D	A	D	C	C	C	D	B
459	1	B	D	D	C	A	D	A	D	D	A	C	B	A	D	D	C	C	B	C	D	B	D	B	D	B	B	A	B	B	D	B	A	C	B	B	C	A	C	D	C	D	A	D	C	C	C	D	B
460	1	D	D	D	C	B	B	D	B	D	A	A	B	A	B	D	C	C	D	C	D	A	C	B	B	B	D	A	D	B	C	C	A	C	C	B	D	A	A	A	C	B	A	D	C	C	C	A	B
461	1	B	B	C	C	B	D	D	B	D	A	C	A	A	D	B	C	C	B	D	B	A	D	B	D	B	A	C	D	D	C	B	A	A	C	B	D	D	C	A	C	D	A	D	C	C	C	D	C
462	1	D	B	B	C	A	D	A	D	D	A	C	D	A	D	D	C	C	D	C	D	C	C	A	D	B	B	A	D	B	D	A	A	D	C	B	D	A	C	A	C	D	A	D	C	C	C	D	B
463	1	D	B	D	C	A	D	A	D	D	A	C	B	A	D	D	C	C	D	C	D	A	D	A	B	B	A	C	B	B	D	D	A	D	C	C	D	A	A	A	B	D	A	D	C	C	C	D	B
464	1	B	C	B	C	B	D	A	A	A	A	C	B	A	C	D	D	C	D	C	B	A	D	B	D	B	D	C	D	B	D	B	A	C	C	B	D	A	A	A	C	B	A	D	C	C	B	B	A
465	1	D	C	D	C	A	D	A	C	D	A	B	B	A	B	D	D	C	B	C	D	A	A	C	D	B	A	C	D	B	D	B	A	C	C	B	D	A	A	A	C	D	A	D	C	C	B	D	A
466	1	B	B	D	C	B	D	A	D	A	A	C	B	A	B	D	D	C	B	C	D	A	D	B	B	B	A	A	D	B	D	B	B	A	C	B	A	A	C	A	C	B	A	D	C	C	C	D	B
467	1	A	D	D	C	A	D	A	C	D	A	C	B	C	D	D	C	C	B	C	D	A	D	C	D	C	D	A	D	D	D	B	A	C	C	B	D	A	A	A	B	D	A	D	B	C	C	D	B
469	1	D	D	B	C	A	D	A	D	B	A	C	D	A	D	D	D	C	D	C	C	C	C	B	C	B	C	A	B	B	D	C	B	C	A	C	D	A	A	D	C	B	A	D	B	C	C	D	B
470	1	C	D	B	C	B	D	A	C	D	A	C	B	D	D	A	D	C	B	B	D	B	D	C	D	B	A	C	A	B	D	A	C	C	A	A	A	C	A	D	C	D	C	D	C	C	A	A	B
471	1	B	B	D	C	A	D	A	D	D	A	C	B	A	D	D	C	C	B	C	D	A	D	B	D	C	D	C	B	B	D	C	A	D	C	B	D	A	A	A	C	B	A	D	C	C	C	A	B
472	1	D	B	D	A	B	B	A	D	D	A	C	B	A	B	D	A	C	B	C	D	A	C	A	D	B	A	C	D	B	D	C	A	C	D	B	D	A	A	A	C	D	B	D	C	D	C	D	B
473	1	B	D	D	C	A	D	B	D	A	A	C	B	A	D	D	D	C	B	C	D	C	C	B	D	B	D	C	D	B	D	C	A	C	C	B	D	D	A	A	D	A	A	D	C	C	C	D	B
474	1	D	B	D	C	B	D	A	C	D	A	C	D	A	B	C	C	C	C	C	D	A	C	B	D	B	A	D	D	B	D	B	B	C	C	B	D	A	A	A	C	D	A	D	C	C	C	D	B
475	1	B	B	C	C	B	D	D	_	_	A	C	A	A	D	C	B	C	C	C	D	D	A	D	D	C	C	B	D	D	D	A	B	A	C	D	B	C	A	B	C	C	A	C	C	C	A	D	A
476	1	D	D	D	C	A	D	A	C	D	A	C	B	A	C	D	C	C	B	C	D	C	D	B	B	B	B	A	B	B	D	C	A	D	C	A	D	A	C	A	C	D	B	D	C	C	C	D	B
477	1	D	C	B	C	B	D	A	A	D	A	C	D	A	C	A	A	C	B	A	D	B	D	B	D	B	A	C	D	D	D	C	A	C	C	B	D	D	A	A	C	D	D	D	C	C	C	D	B
478	1	D	B	D	C	A	D	A	D	D	A	C	B	A	D	D	C	C	B	C	D	C	C	A	B	A	A	B	B	B	D	B	B	C	C	A	D	A	A	A	C	D	A	D	C	C	C	D	B
479	1	D	D	D	C	B	D	A	C	D	A	C	B	A	C	D	C	C	A	C	D	C	D	B	B	B	C	D	B	C	D	C	A	D	C	B	D	A	C	A	C	A	A	D	C	C	C	B	B
480	1	D	D	B	C	B	D	B	D	A	A	C	B	A	B	D	D	C	B	C	D	A	B	A	D	B	A	A	B	B	B	C	B	C	B	B	D	A	A	A	C	D	A	D	C	C	C	D	B
481	1	B	D	D	C	D	A	A	B	D	A	C	D	A	B	B	C	C	B	C	D	B	A	B	D	B	C	A	D	B	D	C	A	C	D	C	D	A	A	A	C	D	A	D	C	C	C	D	B
482	1	D	D	B	C	A	D	A	C	D	A	C	D	A	C	A	C	C	C	B	D	D	C	A	D	B	B	A	B	B	D	B	A	C	A	B	D	A	C	A	B	C	B	D	C	C	C	A	B
483	1	D	B	C	C	A	D	C	D	D	A	C	B	A	C	D	D	C	B	C	D	C	C	B	D	B	A	D	D	B	C	B	B	C	C	B	D	A	A	A	C	B	A	D	C	C	C	B	B
484	1	D	B	C	C	B	D	A	B	A	A	C	D	A	C	A	C	C	B	C	D	C	D	C	B	B	A	C	B	D	C	C	D	D	C	A	D	A	A	A	C	A	D	D	C	C	C	D	A
485	1	D	D	D	C	B	D	A	D	D	A	B	B	A	D	D	A	C	C	A	D	B	D	B	B	B	B	A	B	C	A	B	A	D	C	A	C	A	C	B	C	A	A	D	B	C	C	D	B
486	1	D	D	D	C	A	D	A	D	D	A	C	B	A	B	D	D	C	B	C	D	B	D	B	B	B	B	D	D	B	D	B	B	C	C	B	D	A	C	A	C	D	B	D	C	C	C	D	A
487	1	B	B	D	C	A	D	D	D	D	A	C	B	A	C	D	A	C	B	C	B	C	A	B	D	B	B	C	B	B	D	C	B	C	C	B	D	A	C	A	D	B	C	D	C	C	C	D	B
488	1	D	D	C	C	B	B	A	D	D	C	B	B	A	B	D	D	C	B	C	D	A	A	B	B	B	D	A	B	C	D	B	B	C	C	B	B	A	A	A	C	A	A	D	C	C	C	D	B
489	1	D	B	D	C	A	D	A	D	D	A	C	B	A	D	D	A	C	B	C	D	A	D	B	B	B	C	A	B	B	D	D	B	D	C	B	D	A	A	A	C	D	A	D	C	C	C	D	B
490	1	C	B	C	C	B	D	D	C	C	A	C	D	B	B	C	D	C	A	C	D	B	C	A	B	B	C	A	B	C	D	A	A	A	C	A	A	C	A	A	D	B	C	A	B	C	C	D	C
491	1	D	D	D	C	A	A	A	D	D	A	C	B	A	C	D	C	C	B	C	D	A	D	B	D	B	D	A	B	B	D	B	A	C	C	B	D	A	C	A	C	D	B	D	C	C	C	D	B
492	1	B	B	D	C	A	A	A	A	D	A	C	B	A	C	D	D	C	B	C	D	A	C	B	C	B	A	D	B	D	D	B	B	D	C	B	D	A	A	A	B	D	A	D	C	C	C	D	B
493	1	B	D	C	C	B	D	B	D	D	A	C	B	A	B	D	D	C	C	C	D	A	C	A	D	B	C	C	D	B	D	B	B	D	C	B	C	A	C	A	C	D	A	D	B	C	C	D	B
494	1	D	B	B	C	A	D	A	D	D	C	C	D	A	A	D	D	C	C	C	D	A	D	A	D	B	A	A	D	B	D	B	B	C	C	A	D	A	A	A	C	D	A	D	C	C	C	C	A
495	1	D	D	B	C	A	D	A	D	D	A	C	D	A	D	D	D	C	B	C	D	A	C	B	D	B	B	A	D	B	D	B	A	D	A	B	C	A	D	B	C	D	A	D	C	C	C	D	B
496	1	D	C	C	C	A	D	C	D	D	A	C	D	A	C	A	D	C	B	C	D	C	A	B	D	B	D	C	D	D	D	A	A	C	C	B	D	A	A	A	B	D	C	D	C	C	C	D	A
497	1	B	D	D	C	A	D	A	D	D	A	C	B	A	D	D	C	C	C	C	D	C	D	B	B	C	D	A	B	B	D	B	A	D	D	B	D	A	C	A	B	B	A	D	C	C	C	D	B
498	1	D	D	D	C	A	D	A	D	D	A	C	D	A	B	D	A	C	D	C	D	A	D	B	B	B	D	D	D	B	D	B	B	C	C	B	C	A	A	A	C	D	A	D	C	D	C	D	B
499	1	B	B	D	C	A	D	B	D	D	A	D	B	A	D	D	C	C	D	C	D	C	D	B	B	B	A	A	B	B	A	A	C	C	C	A	A	A	A	A	B	D	A	D	C	C	C	D	B
500	1	D	D	D	C	A	A	C	C	D	A	C	B	A	D	B	D	C	C	C	D	A	A	C	D	B	A	C	D	D	D	A	A	C	C	B	D	D	A	A	D	D	A	D	C	C	C	D	A
501	1	D	D	B	C	D	D	B	D	D	A	B	B	A	D	D	C	C	C	C	D	C	D	C	B	B	D	B	B	B	D	C	B	D	C	B	C	C	D	A	C	D	A	D	C	C	C	D	B
502	1	D	B	C	C	B	D	A	A	D	A	B	D	A	C	D	C	C	D	C	D	C	C	A	D	C	D	D	D	D	D	D	A	C	C	B	D	A	A	D	C	B	B	D	C	C	C	C	B
503	1	D	D	D	C	A	D	C	D	D	A	C	D	A	B	D	C	C	B	C	D	B	A	B	D	B	A	A	D	B	D	B	B	C	C	B	D	B	A	A	C	D	A	D	C	C	C	D	B
504	1	D	B	D	C	B	D	A	D	D	A	C	B	A	C	D	C	C	B	C	D	B	A	B	D	B	A	A	B	B	C	A	A	D	C	A	D	C	A	A	C	B	A	D	B	C	C	D	B
505	1	B	B	D	C	A	D	A	D	D	A	C	B	A	D	D	C	C	B	C	D	A	C	B	B	C	B	A	B	B	D	A	B	D	C	B	D	A	C	A	C	D	A	D	C	C	C	D	B
506	1	D	C	D	C	B	D	A	B	A	A	C	B	A	C	D	D	C	B	C	D	C	D	C	D	C	C	C	B	B	D	B	B	A	C	B	D	B	A	A	C	B	A	D	C	C	C	D	D
507	1	D	D	D	C	A	D	C	D	D	A	C	B	A	C	D	C	C	B	A	D	B	D	C	D	B	A	B	D	B	D	C	A	C	C	B	D	C	A	A	C	B	A	D	C	C	C	D	B
508	1	D	D	D	C	B	D	A	B	D	A	C	B	A	D	D	C	C	D	C	D	C	D	B	D	B	D	A	D	B	D	A	A	D	C	A	D	A	C	A	C	D	A	D	C	C	C	D	B
510	1	D	D	D	C	A	D	A	C	D	A	C	B	A	B	D	D	C	C	C	D	A	C	A	D	B	B	C	D	B	D	B	A	C	B	B	D	A	C	A	C	D	A	D	B	C	C	D	B
511	1	D	D	D	C	A	D	A	D	D	A	B	B	A	B	D	A	C	D	C	D	C	A	B	B	B	B	D	B	B	C	C	A	C	D	B	D	A	A	A	C	A	A	D	C	C	C	B	B
512	1	D	D	D	C	B	D	A	D	D	A	C	B	A	D	D	D	C	B	C	D	C	D	A	B	A	D	A	B	B	D	C	B	C	C	B	C	A	C	A	C	A	B	D	C	C	C	D	A
513	1	B	D	C	C	B	D	A	D	A	C	C	B	D	D	D	D	C	B	C	D	A	D	B	D	C	B	A	D	B	D	B	A	D	C	B	B	A	C	A	C	A	A	D	C	C	C	D	B
514	1	D	D	D	C	A	C	A	C	A	A	A	B	A	B	D	D	C	B	C	D	A	C	A	D	B	B	C	D	C	D	B	A	C	C	B	D	A	A	D	C	D	A	D	C	C	B	D	B
515	1	D	D	D	C	A	D	A	B	D	A	C	B	A	C	D	D	C	D	C	D	A	D	B	D	B	A	A	B	C	C	A	A	C	D	B	D	A	A	A	C	D	A	D	C	C	C	D	A
516	1	D	D	D	C	A	D	C	A	D	A	D	B	A	C	D	C	C	D	C	C	C	D	A	B	B	A	C	D	C	B	A	B	C	C	B	D	C	A	D	C	B	B	D	B	C	C	D	B
517	1	C	D	B	C	B	C	D	D	D	A	C	C	A	B	D	B	C	B	D	D	D	D	A	D	B	C	D	C	B	D	A	C	C	D	D	D	C	D	B	A	C	C	D	C	D	C	D	A
518	1	D	D	B	C	C	D	A	C	D	A	A	D	A	C	D	A	C	B	C	D	C	D	B	D	B	D	A	B	C	D	C	C	D	B	B	C	A	C	A	C	D	D	D	C	C	C	D	B
519	1	D	D	D	C	B	D	A	D	D	A	C	D	A	A	D	C	C	A	C	D	A	D	B	B	B	D	C	B	B	D	A	A	C	C	B	D	A	A	A	C	D	A	D	C	C	C	D	B
520	1	D	B	D	C	A	D	A	D	D	A	C	B	A	C	D	C	C	D	C	D	C	C	B	B	C	B	A	B	B	D	C	A	C	C	B	D	A	C	A	C	D	A	D	C	C	C	D	B
521	1	D	B	C	C	A	D	B	C	A	A	B	B	A	C	D	D	C	B	A	D	C	A	B	B	B	D	A	B	B	D	B	A	A	C	B	D	A	D	A	C	D	D	D	C	C	C	D	B
522	1	A	B	C	C	A	D	A	B	D	A	C	B	A	D	D	C	C	B	C	D	B	D	A	D	B	C	A	D	B	D	B	A	C	C	B	D	B	C	A	C	D	B	D	C	C	C	D	B
523	1	D	D	D	C	A	B	A	C	D	A	C	B	A	B	D	D	C	B	C	D	A	C	B	D	B	B	A	B	B	D	B	A	C	C	B	D	A	A	A	A	D	D	D	C	C	C	C	B
524	1	B	D	D	C	B	D	A	D	D	A	C	B	A	B	D	C	C	B	C	D	C	C	B	D	B	C	A	B	B	D	B	C	D	C	B	D	A	A	A	C	D	B	D	C	C	C	D	B
526	1	D	D	D	B	B	D	C	D	D	A	C	B	A	D	D	D	C	B	C	D	A	C	A	D	B	D	A	B	C	D	B	A	D	B	B	D	A	A	A	D	D	A	D	C	C	C	D	B
527	1	B	D	C	C	B	D	C	A	A	A	C	B	B	D	D	D	C	C	B	D	B	A	B	D	B	A	B	A	D	A	A	B	C	C	B	D	C	A	A	C	D	B	D	C	C	C	D	D
528	1	D	D	D	C	A	D	A	D	A	A	D	B	A	B	D	D	C	C	C	D	A	B	A	B	B	A	C	D	B	C	B	C	D	C	A	C	B	A	A	C	B	A	D	B	D	C	A	B
529	1	D	B	C	C	C	A	B	D	D	A	C	B	A	B	D	D	C	C	C	B	C	A	B	B	C	B	A	D	D	D	C	A	C	B	B	D	A	A	A	D	B	A	D	B	C	B	D	B
530	1	B	B	D	C	A	D	A	D	D	A	B	B	A	B	D	C	C	B	C	D	A	A	A	D	B	C	A	B	B	D	B	A	C	C	B	D	A	A	A	C	B	A	D	C	C	B	D	B
531	1	B	B	D	C	B	D	A	B	D	A	C	B	A	C	D	C	C	B	C	D	C	C	A	D	B	D	A	B	C	D	A	B	C	B	A	D	A	A	A	C	D	A	D	C	C	C	D	B
532	1	C	C	D	C	B	D	A	A	A	A	C	B	A	D	D	D	C	C	C	D	A	D	B	D	B	A	C	B	B	D	B	A	D	C	B	D	A	D	A	C	D	A	D	C	C	C	D	B
533	1	D	B	D	C	B	B	A	D	D	A	C	D	A	D	B	C	C	B	C	D	C	C	B	D	B	C	C	D	B	D	D	A	C	C	B	C	A	C	A	C	D	A	D	C	C	C	A	A
534	1	D	D	D	C	A	D	D	B	D	A	C	B	A	D	C	C	C	D	C	D	A	D	B	D	B	B	C	B	D	D	B	B	C	C	A	D	D	A	A	B	D	A	D	C	C	C	B	A
535	1	B	B	C	C	B	A	D	D	D	C	C	B	A	C	D	C	C	C	C	D	C	B	C	D	B	A	C	D	B	D	C	B	C	C	B	D	C	A	A	C	B	B	D	C	C	C	D	B
536	1	D	D	D	C	B	D	A	D	D	A	C	B	D	C	D	A	C	C	C	D	A	D	A	D	B	D	A	B	B	D	D	A	C	C	A	B	A	A	A	C	A	B	D	C	C	C	D	B
537	1	D	D	D	C	A	D	A	D	B	A	C	B	A	B	D	A	C	B	C	D	A	A	B	B	B	B	A	B	B	A	A	C	D	C	B	D	C	C	A	C	B	A	D	C	C	C	D	B
538	1	D	B	D	C	A	B	A	D	D	A	C	B	A	B	D	A	C	B	C	D	B	D	B	B	B	A	C	D	B	D	B	A	C	C	B	B	A	A	A	C	B	A	D	C	C	C	D	B
539	1	D	D	B	C	B	D	A	B	D	A	C	D	A	B	D	C	C	B	C	D	A	D	A	D	B	D	A	D	D	D	B	B	C	C	B	D	A	A	A	C	D	A	D	C	C	C	D	B
540	1	D	D	D	C	B	D	D	D	D	A	C	B	A	D	D	A	C	D	C	D	A	C	B	D	B	B	A	B	B	D	C	B	C	C	B	C	A	A	D	B	D	B	D	C	C	C	D	B
541	1	D	D	B	C	B	A	B	D	D	B	C	B	A	D	D	D	C	D	C	D	C	C	B	D	B	B	A	D	B	D	D	A	C	B	B	D	A	D	A	C	B	A	D	C	C	C	D	B
542	1	B	D	C	C	B	D	D	C	A	A	C	A	A	B	A	C	C	C	C	D	A	D	B	D	B	D	C	B	D	C	A	A	C	B	B	D	A	D	A	C	B	B	D	B	C	C	D	A
543	1	B	B	D	C	B	D	A	B	A	A	C	A	A	C	D	D	C	C	C	D	A	A	B	B	B	A	A	D	B	D	B	A	C	C	A	D	A	A	A	C	D	A	D	C	C	C	D	A
544	1	D	D	D	C	A	D	D	D	D	A	C	B	A	D	D	C	C	D	C	D	C	B	B	B	C	A	A	B	B	D	A	C	C	B	B	C	A	C	A	C	B	A	D	C	C	C	D	B
545	1	D	B	D	C	B	D	A	D	A	C	B	B	A	A	D	C	C	B	C	D	B	C	B	D	B	A	A	B	B	D	B	B	C	C	B	C	A	C	A	C	D	A	D	C	C	C	D	B
546	1	B	B	A	C	B	D	C	D	D	C	C	B	A	B	D	D	C	C	B	D	B	A	B	D	B	A	C	D	A	D	A	B	C	D	B	C	A	A	D	C	A	D	D	C	C	C	B	A
547	1	B	D	B	C	B	D	A	D	A	A	A	B	A	C	D	C	C	D	C	D	A	B	A	C	B	A	C	D	B	D	B	A	C	D	A	D	A	A	A	B	D	B	D	C	C	C	D	B
548	1	D	B	D	C	A	D	A	D	D	A	C	B	A	D	D	C	C	B	C	D	C	C	B	D	C	D	A	B	B	D	D	B	D	C	B	D	A	C	A	C	D	A	D	C	C	C	D	B
549	1	D	D	D	C	B	D	A	C	A	A	C	B	A	B	D	C	C	B	C	D	A	X	B	B	B	C	A	B	B	D	B	A	C	B	B	D	A	C	A	C	A	A	D	C	C	C	D	B
550	1	A	C	B	C	B	B	C	B	C	A	B	B	A	B	A	D	C	B	C	D	B	A	C	D	B	C	C	D	B	D	A	B	C	B	B	D	A	A	A	B	A	D	D	C	C	C	D	A
551	1	D	D	D	C	B	D	C	C	D	A	C	A	A	B	A	C	D	B	D	D	A	A	A	D	B	A	D	D	C	D	A	A	C	B	B	A	B	C	B	C	B	D	D	C	C	C	D	B
552	1	D	B	D	C	B	D	A	C	D	C	C	B	A	C	D	C	C	B	C	D	A	D	B	D	C	B	A	B	B	D	B	A	C	C	B	D	A	C	A	C	D	A	D	C	C	C	D	B
553	1	C	C	B	C	A	D	D	C	A	A	C	B	A	A	D	B	C	C	C	D	C	C	B	B	B	D	D	B	B	C	A	B	A	C	A	A	C	A	A	B	B	A	A	C	C	C	D	B
554	1	A	D	B	C	A	B	D	D	D	A	D	B	B	B	D	D	C	B	D	B	A	D	A	B	A	C	D	D	B	D	A	B	C	B	A	A	A	A	D	C	B	B	D	B	C	D	A	B
555	1	D	D	D	C	A	B	A	D	D	A	C	D	A	D	D	C	C	C	C	D	A	D	B	D	B	D	C	D	B	A	A	C	C	B	A	C	C	A	A	B	D	A	D	C	C	C	D	B
556	1	D	A	D	C	A	D	B	D	A	C	C	A	A	D	D	C	C	D	C	D	A	B	C	B	B	A	C	B	D	D	A	A	C	C	A	D	A	A	A	C	B	B	D	B	C	C	D	A
557	1	D	B	D	B	B	D	A	B	D	A	C	B	A	D	D	C	C	B	C	D	C	B	B	B	B	C	A	B	C	D	B	A	C	C	B	D	A	C	B	A	D	A	D	C	C	C	D	B
558	1	A	B	D	C	A	D	A	D	D	A	C	B	A	D	D	D	C	B	C	D	A	C	B	B	B	A	A	B	B	C	B	A	D	C	A	C	A	C	A	C	D	A	D	C	C	C	D	A
559	1	D	C	B	C	B	D	A	C	D	A	B	D	A	C	D	D	C	B	C	D	A	C	B	B	B	A	D	B	B	D	D	A	C	C	B	D	A	A	A	C	D	A	D	C	C	B	D	D
560	1	D	D	D	C	B	D	A	B	D	A	C	B	C	C	D	D	C	B	C	D	A	A	A	D	B	D	D	B	B	D	A	B	C	D	C	A	A	A	A	C	B	C	D	C	C	C	D	B
561	1	D	B	D	C	B	D	A	C	D	A	C	B	A	C	D	C	C	C	C	D	C	C	A	D	B	D	A	C	C	D	A	A	C	C	B	B	A	A	A	C	B	A	D	C	C	C	D	B
562	1	D	D	D	C	A	D	A	A	D	A	C	B	A	D	D	C	C	D	C	D	A	D	B	B	B	B	C	B	B	D	C	A	C	C	B	D	A	A	A	C	D	A	D	B	C	C	A	B
563	1	B	D	D	C	B	D	A	D	D	A	C	B	A	C	D	C	C	B	C	D	A	C	A	B	B	B	A	B	D	D	B	A	C	D	B	D	A	A	A	B	B	A	D	C	C	C	D	B
565	1	D	B	B	C	B	D	B	B	D	A	C	D	A	C	D	A	C	B	C	D	C	C	B	D	B	C	C	B	B	D	A	A	C	C	B	D	A	D	A	C	D	B	D	C	C	C	D	B
566	1	D	D	D	C	A	D	A	D	D	A	C	B	A	D	D	C	C	B	C	D	C	D	B	D	B	D	A	D	B	D	C	B	C	C	B	D	A	A	B	C	B	A	D	C	C	C	D	B
567	1	D	D	D	C	B	D	A	D	D	A	C	B	A	A	D	D	C	D	C	D	A	C	B	D	B	A	C	D	B	D	C	D	D	C	B	C	A	C	D	D	C	A	D	C	C	C	D	B
568	1	D	B	C	C	A	D	B	A	B	A	C	A	A	C	D	D	C	C	A	C	A	D	D	D	B	A	D	B	C	D	A	A	C	B	B	D	C	A	A	C	B	A	D	C	C	D	D	B
569	1	D	D	D	C	A	D	A	D	D	C	C	B	A	D	D	C	C	B	C	D	C	D	B	B	A	D	A	D	B	D	B	B	D	C	B	D	A	A	B	D	B	A	D	C	C	C	D	B
570	1	D	B	D	C	A	D	A	C	B	A	C	A	A	C	D	B	C	D	C	D	C	C	B	D	B	B	C	D	D	C	A	A	C	D	B	D	D	C	A	C	B	B	D	C	C	C	D	B
571	1	D	D	C	C	A	D	D	A	D	A	A	B	A	D	D	A	C	C	C	D	C	C	A	D	B	C	A	D	D	D	A	A	D	C	C	D	A	A	A	C	B	B	D	C	C	A	B	B
572	1	D	D	D	C	B	D	A	D	D	A	C	B	A	C	D	C	C	D	C	D	A	C	B	B	A	D	A	B	B	D	A	B	D	C	B	D	A	C	A	B	B	A	D	C	C	C	B	B
573	1	D	D	B	C	B	D	A	B	D	A	C	B	A	C	D	C	C	B	A	D	A	C	B	B	B	A	A	D	B	D	A	A	C	C	A	D	A	C	A	C	B	A	D	C	C	C	D	B
574	1	D	D	D	B	A	D	A	D	A	A	C	B	A	C	D	D	C	B	C	D	A	A	B	D	B	A	D	D	B	D	C	C	C	B	B	A	A	A	A	C	B	A	D	B	C	C	D	B
575	1	D	B	B	C	A	A	A	A	D	A	D	B	A	B	D	D	C	B	A	D	C	C	C	D	B	D	A	D	B	D	B	A	C	C	A	D	A	A	A	C	D	A	D	B	C	C	A	A
576	1	D	D	D	C	A	D	A	D	D	A	C	B	A	B	D	C	C	B	C	D	C	C	B	D	B	A	A	B	B	D	D	A	C	B	B	D	B	A	A	B	D	A	D	C	C	C	D	B
578	1	B	D	D	C	A	D	D	C	C	A	C	D	A	C	D	B	A	C	C	D	A	A	B	D	B	D	D	D	B	C	B	A	C	C	B	D	A	B	B	C	B	D	C	C	C	C	D	D
579	1	D	C	C	C	C	D	C	C	C	A	C	B	B	A	A	B	C	C	D	D	C	D	D	D	B	D	B	D	D	C	B	B	C	B	B	A	A	C	B	C	A	A	D	B	C	C	D	A
580	1	D	D	D	C	B	D	A	D	D	A	C	B	A	D	D	D	C	B	C	D	A	D	B	B	B	D	A	B	B	D	C	A	C	C	B	D	A	C	A	C	D	A	D	C	C	C	D	B
581	1	D	B	D	C	B	D	A	D	D	A	C	B	A	D	D	C	C	B	C	D	C	D	B	B	B	B	C	B	B	D	C	A	D	C	B	D	C	C	A	C	B	A	D	C	C	C	C	B
582	1	D	B	D	C	A	D	A	D	D	A	C	B	A	C	D	C	C	B	C	D	A	C	B	D	B	B	A	B	B	D	A	B	C	C	B	D	A	A	A	B	D	A	D	C	C	C	A	C
583	1	D	B	D	C	A	D	A	D	D	A	C	B	A	D	D	C	C	D	C	D	A	D	B	B	B	D	A	B	B	D	B	A	C	C	B	D	A	C	B	B	A	A	D	C	C	C	D	B
585	1	B	D	D	C	B	D	A	B	D	A	B	B	A	C	B	D	C	B	C	D	A	D	A	D	B	A	D	D	C	D	B	A	C	C	B	D	A	A	A	C	D	B	D	B	C	C	D	A
586	1	D	B	D	C	B	D	A	C	D	A	A	D	A	D	D	C	C	D	C	D	C	C	C	B	B	D	D	D	B	B	B	C	C	B	C	D	A	A	B	C	B	C	D	C	C	C	D	A
587	1	D	C	A	C	C	D	D	B	D	A	C	B	A	C	D	D	A	C	C	D	C	D	A	D	B	D	C	B	C	B	B	A	C	C	B	D	A	C	A	C	B	D	D	C	C	C	D	B
588	1	A	C	D	C	A	D	A	D	D	A	D	D	A	C	D	A	C	B	C	D	A	C	B	D	B	A	B	D	B	D	C	B	C	C	B	D	A	A	A	C	B	A	D	C	C	C	D	B
589	1	D	D	B	C	C	A	B	D	D	A	C	B	A	B	A	C	B	B	D	D	A	D	B	D	B	C	A	B	B	C	A	A	C	D	A	D	A	A	A	C	B	A	D	B	C	C	D	A
590	1	D	B	D	C	B	A	A	D	D	A	C	B	A	C	D	D	C	D	C	D	A	B	B	C	B	D	A	D	B	D	B	A	C	C	B	D	A	A	A	C	B	A	D	C	C	C	D	B
591	1	D	D	D	C	A	D	A	D	D	A	C	D	A	C	D	C	C	B	A	D	C	A	B	D	B	D	A	B	B	D	A	A	C	C	B	D	A	A	A	C	A	A	D	C	C	C	D	B
592	1	D	B	D	C	A	D	A	D	D	A	C	B	C	B	D	C	C	B	C	D	A	C	B	B	C	D	D	B	B	D	D	B	C	D	B	D	A	A	A	A	B	A	D	C	C	C	D	B
593	1	D	C	D	C	B	D	C	B	D	A	C	D	A	B	D	C	C	B	C	B	A	D	B	B	B	A	C	B	B	A	B	A	A	C	B	A	B	A	D	C	B	A	D	B	C	C	D	B
594	1	C	B	D	C	B	D	B	D	D	A	C	B	A	D	D	C	C	C	C	D	A	C	B	D	B	C	A	A	B	D	B	C	C	C	B	D	C	C	A	C	D	C	D	C	C	C	D	B
595	1	A	D	D	C	A	D	A	D	D	A	C	B	A	D	D	D	C	B	C	D	A	C	B	D	B	C	A	B	B	D	B	B	C	C	B	D	A	D	A	C	B	A	D	C	C	C	D	B
596	1	D	D	D	C	B	D	C	C	D	A	C	B	A	C	D	C	C	D	D	D	B	D	B	D	B	C	D	D	B	D	B	A	C	C	A	C	A	C	B	B	B	A	D	C	C	C	D	A
597	1	B	D	D	C	B	D	A	D	D	C	C	B	A	D	D	C	C	B	C	D	C	C	B	D	B	A	A	B	B	D	A	A	D	C	B	D	A	A	A	B	D	A	D	C	C	C	D	B
598	1	D	D	D	C	D	D	A	C	A	A	C	B	C	A	D	D	C	B	C	D	C	D	A	D	B	D	A	B	B	D	C	B	D	C	B	D	A	A	A	C	D	A	D	C	C	C	D	B
600	1	D	B	D	C	B	A	A	C	D	A	C	D	A	D	D	C	C	B	C	D	A	B	B	D	B	A	A	D	B	D	B	B	C	C	B	D	A	A	A	C	B	A	D	C	C	C	D	B
601	1	D	D	B	C	D	D	C	D	D	A	C	B	A	D	D	C	C	B	A	D	B	D	B	B	B	A	D	D	D	C	A	A	C	B	B	D	D	A	D	B	B	B	D	B	C	C	B	A
602	1	B	D	B	C	A	D	A	D	A	A	C	B	A	D	A	C	C	B	D	D	C	D	B	B	B	D	D	A	B	D	B	A	C	C	B	C	A	C	A	C	D	A	D	C	C	C	D	B
603	1	B	D	D	C	B	D	C	C	D	A	C	D	A	D	A	A	C	C	C	D	D	C	A	D	C	C	C	D	B	D	D	C	C	B	B	D	A	C	D	C	B	A	A	C	C	C	D	D
604	1	D	D	D	C	A	D	C	D	B	A	C	B	A	B	D	A	C	B	A	D	C	D	B	D	B	C	C	B	B	A	A	A	C	A	B	A	C	A	A	C	A	A	D	C	C	C	D	A
605	1	D	D	B	C	B	D	D	B	A	A	B	B	A	D	D	D	C	B	C	D	C	A	B	D	B	A	A	D	D	D	B	B	C	C	B	D	A	C	A	C	B	A	D	C	C	C	D	B
606	1	D	D	D	C	B	D	D	D	D	A	C	D	D	C	C	C	C	B	C	B	A	C	B	D	A	C	B	B	B	D	D	A	C	B	B	D	C	C	A	B	D	A	D	B	C	C	D	B
607	1	D	D	B	C	B	D	C	C	A	A	A	D	A	C	A	C	C	B	C	D	A	A	B	B	B	A	C	D	B	D	B	A	A	C	B	D	A	A	A	C	D	A	D	C	C	C	D	B
609	1	D	D	D	C	A	D	A	D	D	A	D	B	A	D	D	D	C	B	C	D	A	D	B	D	B	B	D	B	B	D	A	A	C	C	A	D	D	A	A	B	B	A	D	C	C	C	D	B
610	1	B	B	D	C	B	D	A	D	D	C	C	D	A	B	D	D	C	C	C	D	C	D	B	B	B	A	D	B	B	D	B	A	C	C	A	A	A	A	A	C	A	A	D	C	C	C	D	B
611	1	D	D	D	C	B	D	A	D	D	A	C	B	A	D	D	C	C	A	C	D	A	C	B	D	B	A	A	D	B	D	B	A	C	C	A	D	A	A	A	C	A	A	D	C	C	C	D	A
613	1	A	B	D	C	A	D	A	C	D	A	C	B	C	B	C	D	C	C	C	D	C	A	B	D	B	B	C	D	B	C	A	A	C	C	B	D	A	A	A	C	D	A	D	B	C	C	D	B
614	1	D	B	C	C	B	A	A	C	D	A	C	B	A	B	D	C	C	B	C	D	A	D	A	D	B	D	C	D	B	D	C	C	D	C	A	D	A	A	A	C	D	A	D	C	C	C	D	B
615	1	C	B	D	C	B	D	A	D	D	A	C	A	A	B	D	A	C	B	C	D	A	D	B	D	B	B	A	B	B	D	B	A	C	C	B	D	A	A	A	C	A	B	D	C	C	C	D	B
616	1	D	C	D	C	A	D	C	C	D	A	C	D	A	B	B	C	C	A	C	D	B	A	B	D	A	A	D	D	B	D	B	C	C	C	A	C	A	C	D	B	D	B	D	C	C	C	D	C
617	1	D	D	D	C	B	D	A	D	D	A	C	B	A	B	D	C	C	C	C	D	C	A	B	B	C	D	A	D	C	D	C	C	D	C	A	C	A	C	A	C	A	A	D	B	C	C	D	B
618	1	D	B	D	C	B	B	A	D	D	A	C	B	A	B	D	D	C	B	C	D	A	D	B	D	B	B	C	B	B	D	C	C	C	C	B	D	A	C	A	C	D	A	D	C	C	C	D	B
619	1	B	B	D	C	A	A	A	D	D	A	C	B	A	D	D	C	C	B	C	D	A	C	A	D	B	B	A	B	B	D	A	A	C	C	B	D	A	A	A	C	D	A	D	C	C	C	D	B
620	1	A	D	B	C	A	D	B	A	A	A	C	B	A	D	D	D	C	B	C	D	B	D	B	D	B	A	D	B	D	D	C	B	C	B	A	D	C	C	C	C	D	C	A	C	C	C	D	D
621	1	D	D	B	C	A	D	A	D	D	A	C	B	A	D	D	A	C	A	C	D	A	D	B	D	B	B	A	B	B	D	C	B	C	C	A	D	A	A	A	C	B	A	D	B	C	C	D	B
622	1	B	D	D	C	C	D	B	C	A	C	B	A	A	B	D	D	C	A	C	D	C	C	B	B	C	D	B	D	B	D	C	A	A	C	B	D	A	C	C	D	B	A	D	B	C	C	D	B
623	1	D	B	D	C	B	D	C	C	D	A	C	D	A	B	D	C	C	B	C	D	A	D	B	D	B	C	A	D	B	D	B	A	C	C	B	C	A	C	A	C	D	A	D	C	C	C	D	B
624	1	D	C	D	C	D	D	A	B	A	A	C	B	A	C	D	D	C	B	C	D	A	C	B	B	B	A	A	D	B	D	C	A	C	C	A	D	A	C	A	C	D	A	D	C	C	C	D	B
625	1	D	D	D	C	B	D	C	D	D	A	C	B	A	C	D	D	C	B	D	B	C	A	C	B	B	A	A	D	B	D	B	A	D	C	B	C	A	A	A	C	D	A	D	C	C	C	D	B
626	1	D	D	D	C	B	D	C	D	A	A	B	B	A	C	D	D	C	B	C	D	A	C	A	D	C	C	C	D	C	D	A	B	C	C	B	D	A	A	A	C	D	A	D	B	C	C	D	A
627	1	B	D	B	C	A	D	A	C	B	A	C	D	A	B	A	D	C	B	A	B	B	A	B	D	B	D	B	D	B	D	B	B	C	D	A	D	A	A	D	C	A	D	D	C	C	C	D	A
628	1	D	C	D	C	B	D	D	B	A	A	B	B	A	D	D	C	C	C	C	D	D	A	B	D	B	C	D	B	D	D	A	B	C	C	D	A	C	A	C	C	A	A	C	C	C	C	D	D
629	1	D	D	D	C	A	D	A	D	D	A	D	B	A	C	D	C	C	B	C	D	A	C	B	D	B	B	D	D	B	D	B	B	C	C	B	D	B	C	A	C	A	A	D	C	C	C	D	B
630	1	D	B	D	C	C	A	C	C	D	A	C	B	A	C	C	C	C	B	D	B	C	D	A	D	B	B	A	C	B	D	B	A	C	B	A	D	D	A	A	B	B	A	D	C	C	C	D	B
631	1	D	B	B	C	A	D	A	A	D	B	C	B	A	D	D	C	C	B	C	D	A	C	A	B	C	A	D	C	B	C	A	A	C	B	B	D	A	A	A	C	D	A	D	B	C	C	D	B
632	1	B	D	D	C	B	D	A	D	D	A	C	B	A	D	D	C	C	B	C	D	A	C	B	D	B	D	A	D	B	D	B	C	C	C	C	D	B	C	A	D	D	A	D	B	C	C	D	B
633	1	B	C	B	C	A	D	A	B	A	C	A	B	A	D	A	D	C	C	C	D	A	D	B	D	C	B	D	B	D	D	D	A	C	C	B	C	B	A	A	C	B	A	D	C	C	C	D	A
634	1	D	B	D	C	B	D	A	D	D	A	C	B	A	D	D	D	C	B	C	D	A	A	B	B	B	B	A	B	B	D	C	C	C	C	B	D	A	A	A	C	B	A	D	C	C	C	D	B
635	1	D	C	B	C	B	D	C	B	D	A	C	A	A	C	D	D	C	C	C	D	C	C	C	D	B	C	C	D	B	C	A	C	C	C	B	C	A	A	A	C	B	A	B	C	C	C	D	A
636	1	D	D	C	C	B	D	A	C	D	C	C	D	A	C	A	D	C	B	B	D	A	C	B	D	C	D	D	D	D	D	A	A	D	C	A	C	C	A	A	C	B	C	A	B	C	D	C	C
637	1	A	D	D	C	A	D	C	D	D	A	B	B	A	D	D	A	C	B	C	D	A	C	B	D	B	B	C	B	B	D	A	B	D	C	B	D	A	A	A	C	D	B	D	C	C	C	D	B
638	1	C	B	B	C	A	D	A	A	A	A	C	B	A	A	D	C	C	B	C	D	C	A	B	D	B	D	A	D	B	B	B	D	C	C	B	D	D	A	A	D	B	A	D	B	C	D	A	A
639	1	B	C	D	C	A	D	C	D	B	A	C	D	D	D	D	D	C	A	D	B	B	D	A	D	B	D	A	D	D	D	B	A	A	C	B	D	A	C	A	C	D	A	D	C	C	C	D	B
640	1	C	D	D	C	B	D	A	D	B	D	C	B	A	B	D	D	C	B	C	D	A	B	B	D	B	C	A	D	B	D	A	A	C	C	A	D	C	C	A	C	B	A	D	C	C	C	D	B
641	1	D	B	D	C	A	D	A	D	D	A	C	B	A	D	D	C	C	C	C	D	C	C	B	D	B	A	D	B	B	D	A	B	C	C	B	D	A	A	A	D	B	A	D	B	C	C	D	B
642	1	B	D	D	C	A	D	A	B	A	A	C	D	C	B	B	D	D	B	C	C	A	D	B	D	B	C	A	B	C	A	A	C	C	C	A	A	A	A	A	C	D	C	D	B	C	D	C	B
643	1	D	D	B	C	B	B	C	B	D	A	C	B	A	C	D	C	C	C	C	D	A	D	A	D	B	A	A	D	B	D	A	A	C	C	A	D	A	D	A	D	D	A	D	C	C	C	D	B
644	1	D	B	D	C	A	D	C	D	D	A	B	B	A	C	D	D	C	B	C	D	C	D	B	D	B	B	A	D	B	D	D	D	C	C	B	D	A	A	A	D	A	A	D	C	C	C	D	B
645	1	D	B	D	C	A	D	A	D	D	A	B	B	A	D	D	C	C	B	C	D	A	D	B	D	B	D	A	B	B	D	B	B	C	B	A	D	C	A	A	C	D	B	D	C	C	C	D	B
646	1	D	B	D	C	B	D	A	D	D	A	C	B	A	C	D	C	C	B	C	D	A	C	A	D	B	B	A	D	B	A	D	B	C	C	A	C	A	A	A	B	A	B	D	C	C	C	D	B
648	1	D	D	D	C	A	D	A	B	C	A	C	B	A	C	A	D	C	B	C	D	A	C	A	D	B	A	D	B	D	D	C	B	C	C	B	A	C	A	A	C	B	A	A	C	C	C	D	B
649	1	D	B	D	C	B	A	A	D	B	A	B	B	A	C	D	A	C	B	C	D	A	C	B	D	B	A	D	D	B	D	C	A	C	C	B	D	A	D	A	C	D	A	A	C	C	C	D	B
650	1	D	B	D	C	A	D	A	B	D	A	C	B	A	C	D	C	C	B	C	D	C	C	B	D	B	B	A	B	B	D	A	B	C	C	B	A	A	A	A	C	D	A	D	C	C	C	D	B
651	1	A	C	D	C	D	D	C	A	A	A	B	D	A	C	A	D	C	B	C	D	A	D	B	C	B	A	C	D	D	A	B	C	D	C	A	C	A	A	A	C	A	A	B	C	C	C	D	D
652	1	D	D	D	C	B	D	A	C	D	A	A	B	A	D	D	D	C	C	C	D	A	A	B	B	B	B	A	B	B	D	B	C	C	C	B	C	A	C	A	C	D	B	D	C	C	C	D	B
653	1	D	B	D	C	A	D	A	D	D	A	A	B	A	D	D	C	C	B	C	D	C	A	D	D	B	D	C	B	B	D	C	B	C	C	B	D	A	C	A	C	D	A	D	C	C	C	D	B
654	1	D	D	D	C	A	D	C	D	D	A	C	B	A	D	D	D	C	B	C	D	C	A	C	B	C	B	A	D	B	A	B	B	D	C	B	D	B	C	A	C	A	A	D	B	C	C	D	B
655	1	B	B	C	C	B	D	C	D	D	A	C	D	A	D	D	C	C	B	C	D	B	C	B	B	B	C	B	B	B	C	D	A	D	C	B	D	A	C	A	D	D	A	D	C	C	C	D	B
656	1	D	D	D	C	B	D	A	C	D	A	C	B	A	C	D	C	C	C	C	D	C	A	B	D	B	A	C	D	B	D	B	A	C	C	B	D	A	A	A	C	B	B	D	C	C	C	D	A
657	1	B	B	D	C	B	D	A	D	D	A	C	B	A	D	D	C	C	B	C	B	A	D	B	D	B	B	A	B	B	D	C	A	C	D	B	C	A	C	A	C	D	B	D	C	C	C	D	B
658	1	B	D	C	B	B	D	D	B	A	A	C	D	A	C	A	C	C	A	D	D	A	D	B	D	B	A	B	D	D	D	A	B	C	C	A	D	A	A	D	D	C	A	C	C	C	C	D	A
659	1	D	D	D	C	B	D	A	D	D	A	B	D	A	D	D	D	C	C	C	D	A	D	B	B	B	C	A	B	B	D	B	A	C	C	D	D	A	A	A	C	D	A	D	C	C	C	D	B
660	1	D	D	C	C	B	D	A	D	D	A	D	B	A	D	D	C	C	B	C	D	C	D	B	D	B	D	A	D	B	D	D	A	C	C	B	C	A	A	A	C	D	A	D	C	C	C	D	B
661	1	D	C	D	C	B	D	A	D	D	A	C	B	A	D	D	D	C	B	C	D	B	D	B	B	B	B	A	B	B	D	D	B	D	C	B	D	A	A	A	C	D	A	D	C	C	C	D	B
663	1	D	D	D	C	B	D	A	C	D	A	C	B	A	C	D	A	C	B	C	D	C	D	B	B	B	B	C	B	D	D	B	B	D	C	B	B	A	A	A	C	B	A	D	C	C	C	D	B
664	1	D	C	C	C	A	D	B	C	A	A	C	B	A	D	D	D	C	B	C	B	A	A	D	D	B	A	D	B	D	D	B	B	D	A	A	A	D	C	A	C	D	A	D	B	C	C	D	A
665	1	A	B	B	C	B	D	A	B	A	C	C	D	A	C	A	D	C	C	D	D	D	D	A	D	C	A	C	B	D	B	A	A	A	B	A	A	C	C	A	C	D	C	D	C	C	C	D	A
666	1	C	C	D	C	B	D	A	C	C	A	C	D	A	D	C	D	C	B	C	D	C	D	C	B	B	A	C	D	D	C	D	A	C	C	B	D	B	C	C	C	C	D	D	C	C	C	D	A
667	1	D	C	C	C	B	D	B	C	D	A	C	B	A	B	A	D	C	B	C	D	A	C	C	D	B	B	A	C	B	C	B	B	C	C	B	D	B	A	D	C	D	A	D	C	C	C	D	A
668	1	D	C	D	C	B	D	C	B	D	A	B	A	A	D	A	D	C	C	C	D	A	A	B	D	B	B	C	D	D	A	A	C	A	B	B	D	A	A	D	D	B	C	D	C	C	C	B	D
669	1	D	B	D	C	A	D	B	D	A	A	A	D	D	B	A	D	C	C	C	D	C	D	C	D	B	C	D	B	B	C	C	B	C	C	B	D	A	C	A	C	B	A	D	C	C	C	D	B
670	1	D	B	D	B	B	D	A	D	A	A	C	B	A	C	D	C	C	C	D	B	C	C	A	D	B	D	D	D	D	D	A	C	C	C	B	C	C	A	A	C	D	A	D	C	C	C	D	B
671	1	B	B	D	C	B	D	A	B	D	A	A	B	A	D	D	D	C	B	C	D	C	C	C	D	B	B	A	B	D	C	B	B	C	C	B	D	A	A	D	C	A	A	D	C	C	C	D	A
672	1	D	D	D	C	B	D	B	D	A	A	B	B	A	C	D	D	C	C	C	D	C	C	C	D	B	D	C	D	B	D	C	A	C	C	B	D	C	A	A	C	D	A	D	B	C	C	A	A
673	1	D	C	D	C	A	D	A	D	D	A	C	D	A	C	D	A	C	B	D	D	C	A	C	D	B	D	D	D	B	D	D	B	C	B	B	D	A	C	D	C	D	A	D	C	C	C	A	A
674	1	D	B	D	C	A	D	A	D	D	A	C	B	A	B	D	C	C	B	C	D	A	C	B	D	B	D	A	D	B	A	B	A	D	C	B	D	C	C	A	C	D	A	D	C	C	C	D	B
675	1	D	D	D	C	B	B	D	C	A	A	B	B	A	C	A	D	C	B	C	D	A	D	B	D	B	A	D	B	B	D	A	A	C	C	A	D	A	C	A	B	A	A	D	C	C	C	A	B
676	1	D	D	D	C	B	D	C	B	D	A	B	D	A	B	D	C	C	B	D	B	C	D	B	D	B	A	C	D	B	D	A	B	C	B	A	D	A	A	A	C	D	C	D	B	C	D	D	A
677	1	D	C	B	C	B	D	C	C	A	A	C	B	A	C	A	D	C	A	B	D	D	A	D	B	B	A	B	D	D	C	A	A	C	C	B	A	A	A	D	B	B	D	D	C	C	A	B	A
678	1	B	D	D	C	A	D	C	B	B	C	B	D	D	D	D	C	C	C	C	D	A	C	B	D	B	A	D	D	B	D	D	B	C	C	A	D	A	C	A	C	B	A	D	C	C	C	D	B
679	1	D	B	D	C	B	A	A	D	A	A	A	B	A	D	D	C	C	B	C	D	C	C	B	B	B	D	D	B	B	D	A	A	D	C	B	D	A	C	A	D	A	A	D	B	C	C	B	B
680	1	D	D	D	C	B	D	B	D	D	A	C	B	A	D	D	D	C	B	C	D	A	C	A	D	B	C	A	B	B	C	B	B	C	C	B	D	C	A	A	C	D	B	D	C	C	C	D	B
681	1	D	B	D	C	B	D	A	A	D	A	A	B	A	D	D	C	C	B	C	D	B	D	B	B	B	B	A	B	C	D	C	B	D	C	B	D	A	A	A	C	D	B	D	C	C	C	A	B
682	1	B	B	D	C	B	D	A	D	D	A	C	B	A	D	D	D	C	D	C	D	C	A	A	D	B	D	A	D	B	D	A	A	D	A	B	D	A	A	A	C	B	A	D	C	C	C	D	B
683	1	A	D	D	C	A	D	A	D	D	A	C	B	A	D	D	C	C	B	C	D	C	C	B	B	B	B	A	B	B	C	A	A	D	C	B	C	A	C	A	C	D	D	D	C	C	C	C	B
684	1	D	B	C	C	A	D	A	D	A	A	C	B	A	D	D	D	C	C	C	D	A	C	B	D	C	C	A	B	B	D	B	A	D	C	A	C	A	A	A	C	D	A	D	C	C	C	D	B
685	1	D	C	B	C	A	D	D	D	D	A	C	D	A	A	A	D	C	B	D	D	A	D	B	D	B	A	C	D	B	D	A	A	C	C	B	D	D	A	A	C	B	A	D	C	C	C	D	D
686	1	D	D	D	C	A	D	A	B	D	A	C	B	A	C	D	C	C	B	C	D	A	C	B	D	D	B	A	B	B	D	C	A	C	C	B	D	A	A	D	D	D	C	D	C	C	C	D	B
687	1	D	D	D	C	A	D	A	C	D	A	C	B	A	C	D	C	C	B	C	D	C	A	A	D	B	B	A	B	B	D	B	B	C	C	B	D	A	A	A	C	A	C	D	C	C	C	D	B
688	1	D	D	B	C	A	D	A	C	D	A	B	B	A	D	D	D	C	D	A	D	C	C	B	D	A	A	A	D	B	D	A	A	C	C	B	D	C	A	A	C	B	C	D	B	C	C	D	B
689	1	B	D	D	C	A	D	A	D	D	A	A	B	A	D	D	D	C	B	C	D	C	C	B	D	B	A	A	D	B	D	B	A	C	C	B	D	A	A	A	C	D	A	D	C	C	C	D	B
690	1	B	C	D	C	B	D	D	D	A	A	C	D	A	B	D	C	C	B	D	B	B	D	B	D	C	A	C	D	D	D	C	A	D	B	B	D	C	D	D	C	C	A	D	C	C	C	D	B
691	1	D	D	D	C	A	D	A	D	D	A	C	D	A	C	D	C	C	C	C	D	A	B	B	D	B	B	C	B	B	D	B	A	C	C	B	D	A	A	A	D	D	A	D	C	C	C	B	B
692	1	D	D	D	C	B	D	A	D	D	C	A	D	A	C	D	B	C	D	C	D	A	D	C	B	B	D	C	D	B	D	D	B	D	C	B	D	B	A	A	C	D	A	D	C	C	C	D	B
693	1	B	B	C	C	B	D	A	D	D	A	C	B	A	D	D	A	C	B	C	D	A	D	B	B	C	A	A	D	B	D	C	C	C	C	B	D	A	C	A	C	D	A	D	C	C	C	D	B
694	1	D	D	B	C	A	D	B	C	D	A	D	B	A	B	D	B	C	B	B	D	A	D	A	D	B	B	C	D	B	A	A	B	D	C	B	D	D	A	C	B	D	B	D	B	C	C	C	B
695	1	D	D	D	B	B	D	C	D	D	A	C	B	A	B	D	C	C	B	C	D	C	D	C	D	A	A	C	D	B	B	B	B	C	C	B	A	D	C	A	C	B	A	D	C	C	D	D	B
696	1	B	D	C	C	A	D	A	C	A	A	C	B	A	B	D	D	B	C	C	D	C	A	B	D	B	B	D	D	B	C	A	A	C	C	B	D	A	C	B	C	B	D	D	B	C	A	D	B
697	1	D	D	D	C	B	D	B	B	D	A	C	B	A	B	D	C	C	C	C	D	A	A	B	D	B	B	A	D	D	D	A	A	C	B	A	D	C	A	A	C	B	A	D	B	C	C	D	B
698	1	D	D	B	C	A	D	A	B	D	A	C	B	A	A	D	C	C	B	C	B	C	C	B	D	B	D	C	B	D	B	A	A	C	A	A	D	D	A	D	A	D	A	D	C	C	C	D	B
699	1	D	C	B	C	B	D	A	D	C	A	C	B	A	C	A	B	C	C	D	D	A	C	B	D	B	D	A	B	D	C	A	B	A	B	A	A	C	C	A	C	D	A	D	B	C	C	B	B
700	1	D	C	D	B	C	D	A	D	D	A	D	B	A	B	D	D	C	D	C	D	C	A	B	D	B	A	D	B	B	D	B	B	A	B	B	D	A	D	D	C	D	A	D	C	C	C	D	A
701	1	D	B	D	C	B	D	A	D	D	A	B	B	A	B	D	A	C	B	C	D	C	C	B	D	B	A	A	D	B	D	B	B	C	C	B	D	A	A	A	B	D	A	D	C	C	C	D	B
702	1	D	B	D	C	B	D	A	C	D	A	C	B	D	D	D	D	C	B	C	D	A	C	B	D	B	B	D	D	B	D	A	A	C	C	B	D	A	A	A	C	D	C	D	B	C	C	B	B
703	1	B	C	D	C	B	D	A	D	A	A	C	B	A	C	D	C	C	C	C	D	A	C	A	D	B	A	A	B	D	D	A	A	C	C	A	D	A	A	A	C	D	A	D	C	C	C	D	C
704	1	D	B	B	C	B	B	C	C	A	A	A	B	A	D	D	C	C	B	D	C	C	A	D	C	B	D	D	D	B	D	C	B	C	D	A	A	D	A	A	C	A	C	D	C	C	C	D	B
705	1	A	D	D	C	B	D	D	D	A	A	A	D	A	C	A	D	A	C	C	D	A	C	B	B	B	C	B	D	D	D	A	B	C	A	B	C	A	A	A	C	B	A	D	B	C	C	D	B
706	1	D	B	D	C	A	D	A	D	D	A	C	B	A	C	D	C	C	B	C	D	C	D	A	D	B	B	A	B	B	D	C	B	C	C	B	C	A	C	A	C	D	A	D	C	C	C	D	B
707	1	D	B	D	C	A	A	D	D	D	A	C	B	A	B	D	C	C	B	C	D	C	A	D	D	B	C	A	B	B	D	A	B	C	D	B	C	A	A	A	C	B	A	D	C	C	C	D	B
708	1	D	C	D	C	B	D	A	C	D	A	C	B	A	B	D	D	C	C	C	D	B	D	D	D	B	A	A	D	B	D	A	A	C	D	A	D	A	A	A	C	D	B	D	C	C	C	D	B
709	1	C	D	B	C	B	D	C	A	D	A	C	D	A	D	A	B	C	C	A	D	C	D	B	D	B	A	D	D	C	A	A	B	A	D	D	A	D	A	A	C	B	C	A	C	C	B	B	A
710	1	D	B	D	C	B	D	A	A	A	A	C	B	A	D	C	C	C	B	C	D	C	C	B	D	B	A	A	D	B	C	B	A	C	B	B	A	C	D	D	B	B	A	C	C	C	C	D	B
712	1	A	B	C	C	B	D	C	D	D	A	C	B	A	C	D	D	C	B	C	D	C	C	B	D	B	B	A	B	B	D	C	A	C	C	A	D	C	A	A	C	B	A	D	C	C	C	D	B
713	1	D	D	D	C	B	D	A	D	D	A	C	B	A	C	D	D	C	B	C	D	C	B	B	B	B	C	A	D	B	D	C	C	C	C	B	D	A	C	A	C	D	A	D	C	C	C	D	B
714	1	D	B	D	C	A	D	A	D	D	A	C	B	A	D	D	B	C	B	C	D	A	C	A	B	A	B	B	C	D	D	B	B	D	D	A	A	C	A	A	C	B	A	D	B	C	C	D	B
715	1	B	D	D	C	B	D	A	B	D	A	C	B	A	C	D	D	C	B	C	D	C	A	B	B	B	B	D	B	B	D	B	A	C	C	B	D	A	D	A	C	D	A	D	C	C	C	A	B
716	1	B	D	D	C	B	D	B	B	D	C	C	D	A	C	D	D	C	B	C	D	A	D	B	B	B	A	D	D	B	D	B	B	C	C	B	D	A	C	A	C	D	B	D	B	C	C	D	B
718	1	B	B	B	C	B	D	A	D	D	A	B	B	A	B	D	C	C	C	C	C	C	D	B	D	B	A	A	B	D	D	B	A	D	C	B	D	C	D	A	C	B	A	D	C	C	C	D	A
719	1	C	B	D	C	B	D	D	D	D	A	B	B	A	B	D	B	C	B	C	D	A	D	C	D	B	C	A	B	B	D	A	A	A	C	A	D	C	A	A	C	C	A	D	C	C	C	D	A
720	1	D	D	C	C	B	D	A	C	A	A	A	B	A	B	C	C	C	B	C	D	C	C	B	D	B	C	D	D	B	D	B	B	C	C	A	A	D	A	A	C	B	A	D	B	C	C	D	B
721	1	D	D	D	B	A	C	C	D	D	A	C	D	A	C	D	C	C	B	C	D	B	C	B	D	B	A	D	D	B	D	B	B	D	D	B	D	A	A	A	C	D	A	D	C	C	C	D	B
722	1	C	B	B	C	A	D	A	B	D	C	B	B	A	D	A	C	C	C	C	D	C	D	B	D	B	A	C	B	B	D	A	A	C	C	B	D	A	A	A	C	B	A	D	C	C	C	D	B
723	1	D	D	D	C	B	D	B	D	A	A	C	B	A	C	D	D	C	B	C	B	A	A	B	D	B	A	C	C	B	C	A	A	C	B	B	A	A	C	A	C	D	A	D	C	C	C	D	B
725	1	B	D	X	C	B	D	A	D	D	A	C	B	A	D	D	D	C	B	C	D	C	D	B	B	B	A	A	D	B	D	D	C	C	A	A	C	A	A	A	C	D	A	A	C	C	C	D	B
727	1	D	B	D	C	A	D	A	B	D	C	C	B	A	D	D	A	C	B	C	D	C	C	A	B	B	D	A	B	B	D	A	C	C	B	A	D	A	C	A	C	D	A	D	C	C	C	C	B
728	1	D	D	D	C	A	A	A	D	D	C	C	B	A	C	D	A	C	B	C	D	C	C	B	D	B	D	D	B	B	D	C	B	C	C	B	C	A	C	A	B	B	A	D	C	C	C	D	B
729	1	D	C	D	C	B	A	B	D	D	A	C	B	A	A	D	D	C	C	C	D	C	C	C	D	B	A	A	D	B	D	A	D	D	C	A	D	A	A	A	C	D	B	D	C	C	B	D	A
730	1	B	D	D	C	B	D	A	D	A	A	C	D	C	B	D	C	C	C	C	D	C	B	B	B	B	A	A	D	C	D	A	A	D	C	B	C	A	A	A	B	D	A	D	B	C	C	D	B
731	1	D	B	D	C	B	D	A	C	D	A	C	B	A	C	D	C	C	B	C	D	A	D	B	D	B	A	A	D	B	D	D	A	C	C	B	D	A	A	A	C	D	A	D	C	C	C	D	B
732	1	A	D	D	C	A	A	A	D	D	A	C	B	A	C	D	A	C	D	C	D	A	D	A	B	B	B	A	D	B	B	A	C	A	B	B	A	A	A	A	C	D	A	D	C	C	C	A	A
733	1	D	C	D	C	A	D	B	C	A	A	C	D	A	D	A	C	C	B	C	D	C	C	B	D	B	B	D	B	C	D	B	A	C	C	A	C	A	A	B	C	A	A	D	C	C	C	A	A
734	1	D	B	D	C	D	D	A	C	D	A	C	B	A	C	D	C	C	D	C	D	C	C	A	D	B	A	D	B	B	D	A	C	C	D	B	D	B	A	D	C	B	A	D	C	C	C	D	B
735	1	B	D	D	C	B	D	A	D	D	C	A	B	A	B	D	D	C	B	A	B	B	D	B	D	B	A	A	D	B	C	B	A	C	C	B	A	D	A	C	C	B	D	D	B	C	C	D	B
736	1	D	D	C	C	B	D	A	B	A	A	C	D	A	D	A	D	C	B	A	B	C	C	B	D	B	A	A	B	D	A	D	A	C	B	B	D	C	A	A	D	B	A	D	C	C	C	D	A
737	1	D	D	B	C	B	B	D	A	A	A	C	D	A	C	A	B	C	B	B	B	A	A	C	D	B	D	C	B	B	D	A	C	A	C	B	A	B	C	A	C	C	A	D	C	C	A	D	A
738	1	D	B	C	C	B	D	A	D	A	A	C	B	A	C	D	C	C	D	C	D	A	C	B	B	B	C	A	B	B	C	D	B	C	C	A	C	A	A	A	C	D	A	D	C	C	C	D	B
739	1	D	B	D	C	B	D	A	C	D	A	C	B	A	B	D	B	C	B	C	D	B	D	C	D	B	B	D	B	D	D	A	D	C	C	B	A	A	A	A	C	A	A	D	B	C	C	D	B
740	1	D	C	D	C	A	D	A	D	A	C	C	B	A	D	D	C	C	D	C	D	A	A	B	D	B	C	A	B	D	D	A	C	C	C	B	A	A	A	A	B	B	A	D	C	C	C	D	B
741	1	D	C	D	C	B	D	A	B	D	A	A	B	A	D	D	C	C	B	C	D	C	C	C	D	B	A	C	B	D	D	B	A	C	C	B	A	C	B	A	C	D	A	D	C	C	C	D	A
742	1	D	D	D	C	B	A	A	D	D	A	C	B	A	C	D	C	C	D	C	D	C	D	B	B	B	C	A	B	B	D	C	C	C	C	B	C	A	A	A	C	D	A	D	C	C	C	D	B
743	1	B	B	C	C	B	D	A	C	D	A	C	B	A	C	D	D	C	D	C	D	C	C	B	B	C	D	A	B	B	D	C	B	D	C	D	D	A	C	A	C	B	A	D	C	C	C	D	B
744	1	D	D	B	C	A	D	A	D	D	A	C	B	A	C	D	D	D	B	C	D	C	A	B	D	B	D	D	B	B	D	C	A	C	C	B	A	A	A	A	C	D	A	D	C	C	C	D	C
745	1	D	D	D	C	B	D	C	C	D	A	C	B	A	C	D	B	C	B	C	D	C	D	C	B	A	A	A	D	B	D	A	C	A	C	B	D	A	A	A	C	D	B	D	B	C	C	D	B
746	1	D	C	C	C	B	D	B	D	D	A	C	A	A	B	A	D	C	D	C	B	A	C	B	D	B	B	A	B	D	D	A	B	C	C	A	D	A	A	A	C	D	A	D	C	C	C	A	A
747	1	D	D	D	C	B	D	C	D	A	A	C	B	A	C	D	C	C	D	C	D	A	D	B	D	B	A	B	B	B	C	C	B	C	C	B	A	A	C	A	C	B	A	D	B	C	C	B	A
748	1	C	D	B	C	C	D	C	B	D	A	A	B	B	B	D	D	B	B	D	D	C	D	B	D	B	C	C	B	D	D	B	C	D	B	B	C	B	A	A	C	B	B	D	B	B	A	D	A
749	1	D	C	B	C	B	D	C	B	A	C	C	A	A	B	D	C	C	C	B	B	A	D	B	D	C	A	D	D	B	C	B	B	C	C	B	B	D	C	B	C	D	A	D	C	C	C	D	D
750	1	D	D	D	C	B	D	A	B	D	D	B	B	A	C	D	D	C	B	C	B	A	B	C	D	C	A	A	B	B	D	B	B	C	C	A	D	A	A	A	C	D	B	A	B	C	C	D	B
751	1	D	B	D	C	B	D	A	D	D	A	A	A	A	C	D	C	C	D	C	D	C	C	A	D	A	B	D	B	A	D	A	A	C	C	B	D	A	A	B	C	B	A	D	C	C	C	D	B
752	1	D	D	D	C	B	D	A	C	A	A	B	B	A	B	D	D	C	B	C	D	A	A	B	D	B	D	A	D	B	D	D	B	C	C	B	D	A	C	A	C	D	A	D	C	C	C	D	B
753	1	D	D	D	B	D	D	A	D	D	A	C	B	A	B	D	C	C	B	C	D	C	D	B	D	B	A	A	B	B	D	B	C	C	C	B	D	A	A	D	C	B	A	D	C	C	C	D	B
754	1	D	D	D	C	A	D	A	B	D	A	C	D	A	B	D	D	C	B	C	D	C	A	B	B	C	A	A	A	B	D	B	A	D	B	A	D	A	A	B	C	A	A	D	C	C	C	D	B
755	1	A	B	D	A	B	D	C	A	A	A	D	D	A	D	D	D	C	D	C	D	A	D	B	C	B	B	C	D	D	A	A	A	C	C	A	D	A	A	A	D	A	A	D	C	C	C	D	D
756	1	D	D	D	C	A	D	A	D	A	A	D	B	A	C	D	A	C	A	C	D	B	C	B	B	B	D	D	A	B	D	C	A	D	B	A	D	A	C	A	C	A	A	D	C	C	C	D	B
757	1	D	B	D	C	B	D	A	B	A	A	A	B	A	D	D	D	C	A	C	D	A	A	A	D	B	C	A	B	B	D	B	A	C	C	B	D	A	A	A	C	D	A	D	C	C	C	D	B
759	1	D	C	D	C	A	D	C	D	C	A	C	D	A	B	D	D	C	D	C	D	C	C	B	D	B	A	D	B	B	A	B	A	A	B	B	D	D	C	A	C	B	A	D	C	C	C	D	A
760	1	D	D	D	C	A	D	D	D	D	A	C	B	A	D	D	C	C	D	C	D	C	C	A	B	B	B	D	B	B	D	A	A	C	B	B	D	A	C	A	C	A	A	D	C	C	C	D	B
761	1	D	B	D	C	B	D	A	B	D	A	C	B	A	C	D	C	C	B	C	D	A	D	B	D	B	D	D	B	D	D	A	B	D	C	A	D	A	A	A	C	B	A	D	C	C	C	D	B
762	1	A	B	D	C	B	D	B	D	A	A	C	B	A	D	D	C	C	D	C	D	B	C	B	D	A	A	D	D	B	D	C	B	C	C	B	D	A	C	A	C	B	A	D	C	C	C	D	B
763	1	D	C	D	C	B	D	A	A	B	A	D	B	A	C	D	C	C	B	C	D	C	A	A	B	B	A	A	D	B	D	D	C	C	B	B	A	A	C	D	C	D	B	D	C	C	C	D	C
764	1	D	B	B	C	B	B	D	D	A	A	A	B	A	C	A	D	B	C	A	B	B	D	D	D	B	C	A	D	D	C	A	A	A	B	B	A	C	A	A	C	C	C	D	C	C	C	D	A
765	1	D	D	D	C	B	D	C	D	D	A	C	A	A	D	B	D	C	D	C	D	A	B	B	D	B	C	A	D	D	D	B	A	C	B	B	D	A	A	D	D	D	B	D	C	C	C	D	D
766	1	A	D	D	C	B	D	D	B	A	C	C	B	A	C	D	C	C	B	C	D	B	D	A	D	B	A	C	D	B	D	B	A	D	C	A	D	C	A	A	C	D	A	D	C	C	C	D	B
767	1	B	B	D	C	B	A	A	D	D	A	C	B	A	C	D	D	C	C	C	D	C	B	C	D	B	B	C	D	D	C	A	B	D	C	B	D	A	A	A	D	A	A	D	C	C	C	D	B
768	1	B	D	D	C	B	D	A	D	D	A	C	B	A	D	D	C	C	B	C	D	A	C	B	D	C	D	A	B	B	D	D	B	D	C	B	D	A	A	A	C	D	A	D	C	C	C	D	B
770	1	C	B	D	B	B	D	C	C	B	A	C	A	A	A	C	B	C	C	A	B	A	D	B	D	B	C	A	D	D	A	D	A	C	C	D	A	D	A	A	C	B	A	D	C	C	A	D	C
771	1	D	D	D	C	B	D	A	C	A	A	A	B	A	B	D	D	C	D	C	D	C	C	B	B	B	B	A	B	B	D	B	A	C	C	B	D	A	A	A	B	B	B	D	C	C	C	B	B
772	1	D	D	C	C	A	D	A	D	D	A	C	D	A	C	D	A	C	D	C	D	C	C	B	D	B	A	A	B	B	D	B	B	C	C	B	D	A	A	A	B	A	A	D	C	C	C	D	B
773	1	D	B	C	C	B	B	A	D	A	A	C	B	A	B	D	C	C	B	C	D	C	D	A	B	B	D	D	B	B	D	B	A	C	C	B	C	C	A	A	C	D	A	D	B	C	C	A	B
774	1	B	D	B	C	A	D	C	D	C	A	A	D	A	B	D	A	C	D	C	D	C	C	B	B	C	D	A	C	D	D	A	A	C	C	B	D	A	C	A	C	D	D	D	C	C	C	D	B
775	1	B	B	C	C	A	D	A	D	D	A	C	B	A	B	D	C	C	B	C	D	C	C	B	D	B	B	D	D	B	D	C	B	C	C	B	D	A	A	A	B	A	B	D	C	C	C	D	B
776	1	C	C	D	C	A	D	C	C	D	A	C	B	A	B	A	B	C	D	C	D	A	A	A	D	B	A	A	D	B	D	A	A	C	C	A	A	A	A	D	C	D	B	D	B	C	C	B	B
777	1	D	B	D	C	B	D	A	C	C	A	C	B	A	B	A	C	C	C	C	D	A	D	A	D	B	B	B	C	D	C	A	A	C	C	A	D	C	A	A	A	D	A	D	C	C	C	D	B
778	1	D	B	D	C	A	D	A	D	D	A	B	B	A	B	D	D	C	C	C	D	A	D	B	D	B	A	C	B	B	D	B	A	C	B	B	C	C	A	A	C	D	A	D	C	C	C	D	D
779	1	D	D	B	C	B	D	A	D	D	A	C	B	A	B	D	A	C	B	C	D	B	C	B	B	B	A	A	D	B	C	A	A	D	C	A	C	A	C	A	C	B	A	D	B	C	C	A	B
780	1	A	D	B	C	D	D	A	B	D	A	C	B	C	C	D	C	C	C	C	D	A	A	C	C	B	A	D	D	B	C	C	A	C	C	B	A	C	A	A	C	B	A	D	B	C	C	A	A
782	1	B	D	C	C	B	D	A	D	A	A	C	B	A	B	D	A	C	B	C	D	C	A	B	B	C	B	D	D	B	A	A	B	C	C	B	D	A	A	A	C	D	B	D	C	C	C	B	B
783	1	D	B	D	C	B	D	A	D	A	A	C	A	A	B	D	C	C	B	C	D	A	C	A	D	D	A	A	B	B	D	B	A	D	C	B	D	A	A	A	C	D	A	D	C	C	C	D	A
784	1	D	D	D	C	C	D	C	B	C	A	C	A	C	C	A	D	C	C	D	D	A	D	B	D	B	C	D	B	D	C	A	A	C	C	B	D	A	C	B	C	B	A	C	B	C	C	D	D
785	1	D	B	B	C	B	D	C	C	D	A	C	D	A	D	D	D	C	C	D	D	A	D	A	D	C	A	C	D	C	D	A	B	C	C	A	C	D	C	A	B	D	C	D	C	C	C	D	B
786	1	D	D	B	C	B	D	C	B	D	A	D	B	A	C	D	C	C	B	C	D	A	C	A	D	B	B	C	D	B	D	A	A	C	C	B	D	A	D	B	C	B	A	D	C	C	C	B	A
787	1	C	D	B	C	A	D	A	A	A	A	C	B	A	D	D	D	D	B	A	B	A	A	D	D	C	A	B	A	B	A	D	C	C	C	A	A	A	A	A	C	D	A	D	C	C	C	D	C
788	1	B	D	D	C	B	D	A	D	D	A	C	B	A	C	D	D	C	B	B	D	C	D	B	D	B	D	D	B	B	D	D	A	C	B	B	D	A	C	A	C	D	A	D	C	C	C	D	A
789	1	B	D	D	C	B	D	A	C	B	A	C	B	A	C	D	C	C	C	C	D	A	D	B	B	B	B	C	B	B	D	B	B	D	C	B	D	A	A	A	C	D	B	D	C	C	C	D	A
790	1	C	D	C	C	C	D	B	C	C	A	C	B	A	D	D	D	C	D	C	D	A	A	A	D	B	B	C	D	D	D	A	D	C	B	B	A	A	A	D	C	A	A	D	C	C	C	B	D
791	1	B	B	D	C	A	D	A	D	D	A	C	B	A	C	A	D	C	B	C	D	A	B	C	B	B	A	C	D	D	D	A	A	C	A	B	A	A	C	D	C	D	B	D	C	C	C	D	B
792	1	D	B	D	C	A	D	A	D	B	A	C	B	A	C	D	C	C	B	C	D	C	B	D	D	C	B	A	D	D	X	B	A	C	C	B	C	A	A	A	C	D	A	D	C	C	C	D	B
793	1	B	B	D	C	B	D	A	D	D	A	C	B	A	C	D	C	C	B	C	D	C	C	B	D	B	C	A	B	A	D	A	A	C	C	B	D	A	A	A	C	D	A	D	C	C	C	D	B
794	1	B	B	D	C	B	D	A	B	D	A	C	B	A	C	D	C	C	B	C	D	C	C	A	D	B	C	D	B	B	D	B	B	C	C	B	D	A	C	A	C	B	A	D	C	C	C	D	B
795	1	D	D	D	C	D	D	A	D	D	A	C	D	A	C	D	D	C	B	C	D	C	C	A	B	B	B	A	B	B	D	B	A	C	C	B	D	A	D	A	C	B	B	D	C	C	C	D	B
796	1	D	B	B	C	A	D	A	C	D	A	C	B	A	C	D	C	C	B	C	D	A	C	B	D	B	B	C	B	B	A	B	D	C	C	B	D	A	A	A	B	D	A	D	C	C	C	D	B
798	1	D	C	C	C	C	D	A	D	D	A	C	B	A	C	D	A	C	B	C	D	B	A	C	D	A	B	B	C	B	D	A	D	C	B	A	D	A	A	A	C	D	A	D	C	C	C	D	B
799	1	D	D	B	C	A	D	C	B	B	A	C	D	A	D	D	C	C	B	C	B	B	C	B	D	B	A	A	D	D	C	B	A	C	C	B	D	A	C	A	A	B	A	D	C	C	C	B	A
800	1	B	C	D	C	A	D	B	D	D	A	C	B	A	A	A	C	C	B	C	D	C	A	A	B	B	D	A	B	B	D	A	A	C	C	A	D	A	A	A	C	B	B	D	B	C	C	D	A
801	1	D	D	D	C	A	D	A	A	D	A	C	B	A	C	A	D	C	D	A	D	A	D	B	D	B	D	A	D	B	B	C	A	C	C	B	D	A	A	B	D	D	A	D	C	C	C	D	A
802	1	A	C	D	C	A	D	A	D	D	A	C	A	A	C	D	D	C	B	C	B	C	D	B	B	B	D	C	C	B	D	A	B	C	C	B	D	A	A	A	C	D	A	D	B	C	C	D	B
803	1	C	D	C	C	B	B	A	C	C	B	A	D	A	C	D	D	C	B	C	B	A	C	B	B	A	C	D	A	B	D	A	A	C	B	B	C	C	D	A	C	B	A	D	C	C	C	D	B
804	1	C	C	B	C	B	D	D	D	A	B	C	D	A	C	C	C	C	C	C	D	D	D	A	B	B	A	D	D	D	A	A	B	C	A	B	C	A	A	A	B	A	B	D	C	C	C	B	B
807	1	C	D	D	C	A	D	A	B	D	A	D	B	A	C	D	C	C	B	C	D	C	D	B	D	B	A	A	D	B	D	B	C	C	B	B	D	C	A	A	C	D	D	D	B	C	C	B	A
808	1	C	D	B	C	B	C	A	C	D	B	B	C	A	C	D	B	C	B	B	D	A	D	B	D	C	D	A	D	A	B	C	A	C	A	D	C	A	B	C	C	B	B	D	C	C	C	D	A
809	1	D	B	D	C	A	D	A	D	D	A	B	D	C	C	D	A	C	C	C	B	C	A	C	B	B	D	D	B	B	C	B	B	C	C	B	D	A	A	A	C	B	A	D	C	C	C	D	B
810	1	A	D	B	C	B	D	A	D	A	A	D	B	D	C	D	C	C	C	C	D	B	A	B	D	A	D	A	A	B	A	A	D	C	C	A	D	A	D	A	C	A	C	D	C	C	C	D	B
811	1	B	C	B	C	B	D	C	A	C	A	C	B	A	D	D	C	C	D	B	D	A	A	C	B	B	B	A	B	B	D	B	B	C	B	B	D	A	C	A	B	D	A	D	C	C	B	D	A
812	1	B	B	B	C	B	D	A	D	B	A	C	B	A	D	D	C	C	C	C	D	C	C	C	B	B	C	D	B	D	D	D	A	C	C	B	D	C	A	A	C	D	A	D	C	C	C	D	B
813	1	D	D	C	C	B	D	C	D	C	A	C	A	A	B	D	D	C	C	A	D	B	D	D	D	A	A	B	D	B	D	A	A	C	D	B	C	A	C	A	C	D	A	D	B	C	C	D	B
814	1	B	C	B	C	A	D	A	C	D	A	D	D	A	D	A	D	C	C	C	B	A	C	A	C	B	A	A	D	B	B	A	A	C	C	B	D	B	C	A	D	B	A	D	C	C	C	D	A
815	1	D	B	D	C	B	D	A	D	A	A	C	B	A	D	A	C	C	B	C	D	A	D	B	D	A	C	D	D	D	D	B	A	C	B	B	A	A	A	A	B	B	A	D	C	C	C	D	A
816	1	D	D	C	C	B	D	A	D	D	C	C	D	A	C	D	D	C	D	C	D	C	C	B	B	B	A	D	A	B	D	A	A	C	C	A	D	D	A	A	B	B	A	D	B	C	C	D	A
817	1	B	D	D	C	B	D	C	C	A	A	C	B	A	C	D	D	C	B	C	B	A	A	B	D	B	D	D	D	A	D	A	B	C	C	C	A	D	C	A	C	D	B	D	C	C	C	A	B
818	1	D	B	B	C	B	D	C	D	B	C	C	B	A	A	C	A	C	B	C	D	B	C	A	B	B	D	D	B	A	D	B	A	C	C	A	D	C	C	A	C	D	A	D	C	C	C	D	B
819	1	B	B	D	C	A	B	A	D	D	A	C	B	A	C	D	C	C	C	C	D	C	D	A	D	B	D	A	D	B	D	D	A	D	C	B	D	A	A	D	C	D	A	D	C	C	C	D	B
820	1	D	D	D	C	A	D	B	C	D	A	C	B	A	C	D	D	C	D	D	D	A	D	C	C	B	A	C	B	D	A	A	C	D	C	B	D	A	C	A	C	D	A	D	C	C	C	D	D
821	1	B	B	D	C	A	D	C	C	D	A	C	D	D	C	D	D	C	B	C	D	A	A	B	D	B	D	A	D	D	C	A	B	A	C	B	D	C	A	A	C	D	A	D	C	C	C	D	B
822	1	B	C	C	C	B	D	C	B	A	A	C	B	A	C	D	C	C	C	B	D	C	D	B	D	B	A	D	C	B	C	A	A	B	C	A	D	D	A	A	C	B	A	A	C	C	C	D	A
823	1	D	C	D	C	A	D	A	D	D	C	C	B	A	B	D	A	C	D	C	D	C	C	A	D	B	D	D	B	C	D	B	A	C	C	A	C	A	A	B	B	D	A	D	C	C	C	D	B
824	1	D	B	D	B	A	D	C	D	D	A	C	B	A	D	D	C	C	B	C	D	C	A	B	D	B	B	A	B	B	D	B	B	D	D	D	B	C	A	A	C	D	A	D	C	C	C	D	B
825	1	B	B	D	C	A	D	A	D	D	A	C	B	A	D	D	C	C	D	C	D	A	C	B	B	B	A	A	B	B	D	A	A	C	C	A	C	A	C	A	C	D	B	D	C	C	C	C	B
826	1	D	B	D	C	B	D	A	D	B	A	C	B	C	B	D	C	C	B	C	D	C	C	A	D	B	D	A	B	D	B	D	A	C	C	B	D	C	A	B	C	B	A	D	C	C	C	A	B
828	1	C	D	D	C	B	D	B	D	A	A	B	B	A	C	D	C	C	D	C	D	A	D	B	D	A	B	A	B	D	D	B	A	C	B	B	A	C	C	A	B	B	A	D	B	C	C	D	A
829	1	D	D	D	C	A	D	A	D	D	A	C	B	A	B	D	C	C	B	C	D	A	D	A	B	B	A	A	B	B	D	A	A	D	C	B	D	A	A	A	C	D	A	D	C	C	C	D	B
830	1	D	D	D	B	A	D	A	D	D	C	C	B	A	D	D	A	C	D	C	D	A	C	B	B	C	A	A	B	B	D	C	B	C	B	B	C	A	C	A	D	D	A	D	B	C	C	D	B
832	1	D	D	D	C	C	D	A	C	D	A	A	B	A	C	A	D	C	B	C	D	C	C	C	D	B	A	A	B	D	D	B	A	A	C	B	C	A	C	A	C	D	B	D	C	C	C	A	B
833	1	D	B	D	C	B	D	A	D	D	A	C	B	A	C	D	B	C	C	C	D	C	C	B	B	B	D	C	D	C	D	A	A	C	C	B	A	A	C	A	B	B	A	D	C	C	B	D	A
834	1	D	D	D	B	B	D	A	C	A	A	C	B	A	C	D	D	C	C	D	D	A	C	A	B	C	D	C	D	D	C	B	C	A	C	B	D	C	A	A	C	A	D	D	B	C	C	B	D
836	1	B	B	D	C	B	D	A	D	D	A	B	B	A	D	D	C	C	B	C	D	A	C	B	B	B	B	A	B	B	D	C	B	C	C	B	D	A	C	A	C	D	A	D	C	C	C	D	B
837	1	D	C	D	C	A	D	A	D	D	A	C	B	A	D	D	C	C	B	C	D	C	A	B	D	C	D	D	D	B	D	C	B	D	C	B	D	A	C	A	C	D	A	D	C	C	C	D	B
838	1	B	D	D	B	A	D	C	D	C	C	C	B	A	D	D	C	C	C	C	D	C	C	A	D	B	A	A	B	B	D	C	B	C	D	B	A	A	A	D	C	A	C	D	C	B	C	D	A
839	1	D	B	D	C	B	D	A	D	D	A	C	B	A	D	D	C	C	D	C	D	C	A	A	D	B	B	A	B	D	D	A	B	C	C	B	D	A	A	B	C	D	A	D	C	C	C	D	B
840	1	C	D	B	C	C	D	A	B	D	A	C	B	A	C	D	D	C	B	C	D	B	C	C	B	B	D	D	B	B	D	B	C	D	C	B	A	A	A	C	C	D	D	D	C	C	C	D	B
841	1	C	D	B	C	B	D	C	C	C	A	C	B	A	D	D	D	C	B	A	D	A	C	C	D	B	C	C	B	B	D	A	B	C	B	D	D	C	C	A	C	A	B	D	C	C	C	D	A
842	1	C	B	B	C	B	D	B	D	A	C	C	B	A	A	A	D	C	C	B	D	A	B	C	D	B	C	D	D	B	C	A	B	C	C	B	D	C	D	A	C	B	D	A	B	C	C	D	B
843	1	D	C	B	C	A	D	A	D	D	A	B	B	A	C	D	D	C	B	C	D	A	C	D	D	B	A	C	D	B	C	A	A	C	C	B	A	A	C	A	C	B	A	D	C	C	C	D	B
844	1	D	B	D	C	A	D	A	D	D	A	C	B	A	D	D	C	C	D	C	D	C	A	A	B	B	A	C	B	B	D	C	B	C	C	A	D	A	A	A	C	D	A	D	C	C	C	D	B
845	1	D	D	D	C	B	D	C	C	B	A	C	D	A	B	A	D	C	B	D	D	B	C	A	D	B	A	A	D	B	D	D	A	C	C	B	A	A	C	A	C	D	B	D	C	C	B	D	A
846	1	B	C	B	C	B	A	A	D	D	A	D	B	A	C	D	D	C	B	C	D	C	C	A	D	B	A	A	D	D	D	A	A	C	C	A	D	C	A	A	A	B	B	D	C	C	C	D	B
847	1	D	D	D	C	B	D	A	D	A	A	B	B	A	C	D	D	C	B	A	B	C	C	A	B	B	D	A	B	A	D	C	A	C	C	A	C	A	A	A	C	D	A	D	B	C	C	A	A
848	1	D	D	B	C	A	D	D	C	D	A	A	B	A	C	D	D	C	B	C	D	B	D	A	B	B	D	A	B	B	D	A	A	D	C	A	C	A	C	A	C	B	B	D	C	C	C	B	B
852	1	D	B	D	C	B	D	A	D	D	A	C	B	A	D	D	C	C	B	C	D	A	C	B	D	B	B	D	B	C	D	B	A	C	C	B	D	C	C	A	C	B	A	D	C	C	C	D	B
854	1	B	C	D	C	A	D	A	C	A	A	C	A	A	C	D	D	C	B	C	D	C	C	A	C	A	A	C	D	B	D	C	B	C	C	B	D	A	C	A	A	D	B	D	C	C	C	D	B
855	1	B	B	C	C	B	D	A	D	D	A	C	B	A	B	D	D	C	B	C	D	A	C	B	D	C	C	A	D	B	C	C	B	C	D	B	D	A	A	A	C	D	A	D	C	C	C	D	B
856	1	D	B	D	C	A	D	A	B	D	A	C	B	A	D	D	D	C	B	C	D	C	D	B	D	B	A	C	B	B	D	B	A	D	C	A	D	C	C	A	C	D	A	D	C	C	C	D	B
858	1	D	D	C	C	C	B	A	C	A	C	C	B	A	B	C	A	C	B	C	B	B	D	C	C	B	D	A	D	D	D	B	C	A	C	A	A	B	A	D	C	D	B	D	B	C	B	D	A
859	1	B	D	B	C	C	D	A	D	A	A	C	B	A	C	D	D	C	C	C	D	C	C	A	B	C	A	C	D	B	D	B	B	D	C	B	D	A	A	A	C	D	A	A	B	C	C	D	B
860	1	D	B	B	C	B	D	C	C	A	A	C	B	A	C	C	A	C	B	C	D	C	D	B	D	B	A	D	B	B	D	A	B	D	C	B	A	A	A	B	A	B	A	D	C	C	C	B	B
861	1	D	B	D	B	B	D	C	C	D	A	C	B	A	B	D	D	C	B	A	D	A	C	C	D	C	A	D	B	B	B	A	A	C	B	B	C	A	A	B	B	B	A	D	C	C	C	B	C
862	1	B	B	D	C	A	D	A	D	D	A	C	B	A	A	D	C	C	B	C	D	A	C	A	C	B	D	A	B	B	D	A	B	C	B	A	C	A	A	C	C	B	A	D	C	C	C	A	B
864	1	D	D	D	C	B	D	A	D	D	A	C	B	A	C	D	C	C	B	C	D	C	C	B	B	B	C	D	B	B	D	C	A	C	C	A	C	A	D	B	C	B	A	D	B	C	C	D	B
866	1	C	C	D	C	B	B	C	B	D	D	C	B	A	C	A	D	C	C	C	D	A	B	B	C	B	C	A	B	B	B	A	B	C	C	A	A	B	A	A	C	D	A	D	B	C	C	D	A
867	1	D	C	B	C	B	D	C	C	D	A	C	A	C	B	A	C	C	B	C	D	B	A	C	D	B	A	D	D	D	C	A	A	C	C	D	A	A	A	A	C	D	B	D	C	C	A	B	C
869	1	D	B	D	C	B	D	C	C	D	A	C	B	A	D	D	A	D	B	C	D	C	D	C	D	B	A	D	D	B	D	B	A	C	B	A	C	C	A	B	D	A	A	D	C	C	C	B	B
870	1	D	B	D	C	B	D	A	D	D	A	C	D	A	C	D	C	C	B	C	D	A	C	B	B	B	D	A	B	B	D	B	A	D	C	B	D	A	C	A	C	B	A	D	C	C	C	A	B
871	1	B	C	C	C	A	D	A	A	D	A	B	B	A	D	D	D	C	B	C	B	A	C	B	B	B	A	A	D	C	A	C	A	C	C	B	D	A	A	B	C	B	A	D	C	C	C	C	B
872	1	D	B	D	C	B	D	A	D	D	A	C	A	A	D	D	D	C	D	C	D	C	B	B	D	B	B	A	D	B	D	C	B	D	B	B	C	A	C	A	C	D	B	D	C	C	C	D	B
873	1	D	B	D	C	A	D	A	D	A	A	C	B	A	C	D	D	C	B	C	B	B	D	B	B	C	B	A	D	B	D	C	A	D	C	A	D	A	C	A	C	D	A	D	C	C	C	D	A
874	1	D	D	D	C	B	D	A	D	D	A	C	B	A	C	D	D	C	C	C	D	C	D	D	B	B	B	A	D	B	C	C	A	C	C	B	D	C	A	A	C	D	A	D	C	C	C	D	B
875	1	B	D	B	C	C	D	B	C	A	C	C	B	A	C	D	D	C	B	C	D	B	C	B	D	B	C	D	D	C	D	A	A	C	C	B	A	C	A	A	C	D	A	D	B	C	C	D	B
876	1	D	D	D	C	B	D	A	D	D	A	C	B	A	D	D	D	C	_	C	D	C	C	B	D	C	C	A	B	B	D	A	A	D	C	A	D	A	A	A	C	A	A	D	C	C	C	D	B
877	1	D	D	C	C	A	D	A	B	D	A	A	B	C	C	D	C	C	A	C	D	A	C	A	B	B	D	A	B	B	D	C	B	D	C	C	D	A	A	A	C	D	A	D	C	C	C	D	B
879	1	D	C	D	C	B	D	A	D	D	A	C	D	A	C	D	D	C	B	C	D	C	C	B	D	B	A	A	D	B	C	B	A	C	B	D	D	A	A	A	C	D	A	D	C	C	C	D	B
880	1	C	D	B	C	D	D	D	C	C	A	C	B	A	B	C	D	C	B	C	D	C	D	A	D	A	C	C	D	B	C	A	A	A	B	B	B	C	C	A	C	B	A	A	C	C	C	D	D
881	1	D	D	D	C	A	D	A	D	A	A	C	D	A	C	A	D	C	B	C	D	A	C	B	D	A	C	C	C	B	D	C	B	D	C	B	D	A	C	A	C	B	A	D	C	C	C	D	B
882	1	D	D	D	C	C	D	C	B	D	A	C	D	A	C	B	D	C	C	C	D	B	B	B	D	B	A	B	D	D	A	A	B	A	C	B	D	A	A	C	C	B	A	D	B	C	C	D	B
883	1	B	B	D	C	A	D	A	B	D	A	C	B	A	C	D	D	C	B	C	D	A	B	B	D	B	B	A	B	B	D	B	A	C	C	B	D	C	A	A	C	A	B	D	C	C	C	B	A
884	1	A	D	D	C	B	D	A	B	D	C	C	B	A	D	B	D	C	B	C	D	A	D	B	D	B	A	C	D	D	C	A	B	D	C	B	D	C	A	D	B	B	A	D	C	C	C	A	B
885	1	C	D	D	C	B	D	C	C	D	A	C	A	A	B	D	D	C	C	C	D	C	D	B	D	B	D	D	C	D	D	B	B	D	C	B	D	A	A	D	C	D	C	D	C	C	C	D	B
886	1	D	B	A	C	D	D	C	D	D	A	C	B	A	A	A	D	C	B	B	D	C	C	B	D	A	A	A	A	B	C	A	D	C	B	A	D	C	A	A	C	B	A	D	C	C	C	A	A
887	1	B	B	D	C	B	D	A	D	D	A	C	B	A	C	D	C	C	B	C	D	C	D	A	D	B	B	A	D	B	D	C	C	C	C	B	D	A	C	A	C	D	B	D	C	C	C	D	B
888	1	B	C	D	C	A	D	A	A	B	A	C	A	A	D	D	B	C	D	C	D	A	C	B	D	B	D	C	D	B	D	C	A	C	B	A	A	C	A	A	C	A	A	D	C	C	C	A	A
889	1	D	B	D	C	B	D	A	D	D	A	C	A	A	C	D	C	C	B	C	D	C	D	B	D	B	A	A	B	B	D	A	A	C	C	A	A	A	C	A	C	D	A	D	C	C	B	D	A
890	1	D	D	C	B	B	A	A	B	D	A	C	B	A	B	D	C	C	B	C	D	C	A	B	D	B	A	A	D	B	D	C	A	D	D	B	D	A	C	B	C	D	A	D	C	C	C	D	B
891	1	D	C	D	C	B	D	A	C	D	A	C	B	D	C	A	D	C	C	C	D	B	D	B	D	B	D	A	B	B	D	B	A	C	C	A	D	A	A	D	C	D	A	D	B	C	C	D	B
892	1	D	D	D	C	C	A	A	D	D	A	C	B	A	C	D	D	C	D	C	D	C	B	B	B	B	B	A	D	B	D	B	A	C	D	B	D	A	A	A	B	D	A	D	B	C	C	B	B
893	1	B	B	D	C	B	D	C	B	D	A	C	B	C	C	D	D	C	D	C	D	C	D	B	C	B	D	A	D	B	D	B	B	D	C	B	A	A	A	A	B	D	A	D	C	B	C	A	B
894	1	B	C	D	C	B	D	A	D	D	A	C	B	A	D	C	D	C	B	D	D	C	A	C	B	C	A	A	B	B	D	A	B	C	C	B	D	C	A	A	D	B	A	D	C	C	C	D	B
895	1	D	B	D	C	A	D	A	D	D	A	C	B	A	D	D	C	C	D	C	D	A	C	B	C	B	B	D	B	B	D	B	C	C	C	B	B	A	A	A	C	D	B	A	C	C	C	D	B
896	1	D	D	D	C	B	D	A	C	D	A	C	B	A	C	D	C	C	B	C	D	A	C	B	B	B	D	A	B	B	D	A	A	C	B	B	D	A	C	A	C	B	A	D	C	C	B	D	B
897	1	D	D	D	B	B	D	A	A	D	A	C	B	A	C	D	C	C	B	C	D	C	C	B	B	B	D	A	D	B	D	C	A	C	C	A	D	A	A	B	C	D	B	D	C	C	C	D	B
898	1	A	D	D	C	B	D	A	D	A	C	B	A	A	B	D	D	C	D	C	D	A	D	A	D	B	B	A	D	D	D	B	A	C	B	B	D	C	A	B	C	A	B	D	C	C	C	D	B
899	1	D	D	D	C	B	B	D	D	D	A	C	B	A	C	D	D	C	B	A	D	C	D	B	C	B	B	A	B	B	D	A	A	C	B	B	C	A	C	A	C	D	B	D	C	C	C	A	B
900	1	B	D	C	C	B	A	C	C	D	A	C	B	A	C	D	D	C	C	D	D	D	C	B	D	B	C	D	B	D	D	C	B	C	C	B	A	A	A	D	A	B	A	D	C	C	C	D	B
902	1	D	B	D	C	B	D	A	A	B	A	C	B	A	B	D	C	C	B	C	D	A	C	A	B	B	A	D	D	B	D	B	B	D	C	B	C	B	C	B	D	D	A	D	C	C	B	D	B
903	1	D	C	D	C	D	D	A	D	D	A	C	B	A	D	D	D	C	B	C	D	C	C	B	D	B	D	A	D	B	D	B	A	C	C	B	D	A	A	A	C	D	A	D	C	C	C	D	A
904	1	B	D	B	C	A	D	C	D	D	A	C	A	A	B	B	D	C	B	D	D	D	C	B	B	B	C	D	D	B	C	A	B	C	D	A	D	C	C	A	C	C	A	D	C	C	B	B	A
905	1	D	B	D	C	B	D	B	A	B	A	C	B	A	C	D	D	C	B	C	D	A	C	B	D	B	A	C	D	B	A	A	C	C	C	B	D	B	A	A	B	D	B	A	C	C	C	B	B
906	1	D	D	D	C	A	D	A	D	D	A	C	B	A	B	D	D	C	D	C	B	C	A	A	B	B	B	D	B	B	D	B	A	C	C	B	D	A	A	A	C	A	A	D	C	C	C	D	B
907	1	B	C	B	C	B	D	C	D	A	A	B	B	A	C	D	C	C	D	B	D	C	D	A	D	B	A	A	D	B	C	B	B	D	C	B	D	A	A	A	C	B	A	D	C	C	C	D	B
908	1	D	D	C	C	B	D	A	D	A	A	D	A	A	B	D	C	C	B	C	D	C	C	A	D	B	A	D	B	B	C	B	A	C	D	A	D	A	A	A	C	B	A	D	C	C	C	D	B
909	1	D	D	C	C	A	C	A	C	D	A	C	D	A	C	D	C	C	B	C	D	C	C	B	B	B	C	C	B	B	D	D	B	D	B	B	A	A	A	A	B	D	A	D	C	C	C	C	B
910	1	D	B	D	C	B	A	A	A	A	A	C	D	A	D	D	D	C	B	A	D	A	C	B	D	B	A	C	B	D	D	A	C	C	C	B	D	C	C	A	C	D	A	D	C	C	C	D	A
911	1	B	B	D	C	B	D	C	C	D	A	B	B	A	B	A	C	C	C	C	D	C	B	A	D	B	A	A	B	B	D	C	C	C	C	A	D	A	C	A	D	B	A	D	C	C	A	D	D
912	1	D	B	D	C	B	A	A	C	D	A	C	B	A	B	D	C	C	B	D	D	C	C	A	B	B	B	A	B	B	D	C	C	D	C	B	D	A	D	A	C	A	B	D	C	C	C	D	B
913	1	D	D	D	C	A	D	A	B	D	B	C	B	A	D	D	C	C	B	C	D	A	B	B	B	B	D	C	D	B	D	A	A	D	C	B	C	D	C	A	C	B	A	D	C	C	C	D	B
914	1	D	D	D	C	A	D	A	D	A	A	C	B	A	D	D	C	C	B	D	D	A	C	B	D	B	A	D	B	B	D	C	B	C	B	A	A	A	A	D	D	D	A	D	C	C	C	D	B
916	1	D	D	D	C	A	D	A	D	D	A	C	B	A	B	D	C	C	D	C	D	C	D	B	B	B	A	A	B	D	D	B	A	C	C	B	D	C	C	A	B	D	A	D	C	C	C	D	A
917	1	D	D	D	C	B	D	C	D	D	A	B	A	A	D	D	C	C	D	C	D	C	D	B	B	B	A	D	D	D	B	A	B	D	C	B	D	A	C	A	C	B	A	D	C	C	C	A	B
918	1	D	A	D	C	B	D	A	B	D	A	D	B	A	C	D	C	C	B	C	D	C	C	C	D	C	B	D	B	B	D	B	A	C	B	B	D	A	A	A	C	D	A	D	B	C	C	D	C
919	1	B	B	C	C	B	D	A	B	C	A	C	D	A	D	A	D	C	B	D	B	C	C	B	D	B	A	A	B	B	D	C	A	C	C	B	D	D	C	D	C	D	A	D	C	C	C	D	D
920	1	C	D	D	C	B	D	C	D	A	A	C	B	A	C	D	A	C	B	C	D	C	D	B	D	B	A	D	C	B	D	B	A	D	D	B	B	C	A	A	C	D	A	D	B	C	C	D	B
921	1	D	B	D	C	A	D	B	B	B	A	C	B	A	C	A	D	C	B	C	D	A	C	B	D	B	A	A	D	B	D	C	C	C	B	B	A	A	A	A	C	C	A	D	C	C	C	B	A
922	1	B	D	D	C	B	D	B	C	D	A	A	A	A	B	D	D	C	B	C	D	C	C	A	D	A	D	A	B	B	B	C	A	A	C	B	D	A	A	A	C	B	A	D	B	C	C	A	B
923	1	A	B	C	C	A	D	B	A	D	A	C	B	A	C	B	C	C	B	C	B	B	D	B	D	B	A	C	B	B	D	B	A	D	C	B	D	A	A	D	C	D	A	D	C	C	A	D	A
924	1	D	D	D	C	B	D	C	C	D	A	C	B	A	C	A	A	C	B	C	D	A	D	B	C	A	B	D	B	B	D	B	A	C	D	A	D	A	C	A	D	A	A	D	C	C	C	D	A
925	1	A	D	D	C	D	D	A	B	D	A	C	D	A	B	D	D	C	C	C	D	C	D	C	D	B	C	B	D	B	A	A	A	C	C	B	A	C	A	A	C	B	C	D	B	C	C	D	A
926	1	D	B	C	C	B	D	A	D	D	A	C	B	A	D	D	D	C	D	C	D	C	C	A	D	B	B	C	B	B	D	A	A	C	C	B	D	A	C	B	C	D	A	D	C	C	C	C	B
929	1	B	D	D	C	B	D	A	B	D	A	C	D	A	C	D	D	C	B	C	D	B	C	B	B	B	A	C	B	D	D	B	A	C	B	A	D	A	A	A	B	D	A	D	C	C	C	D	A
930	1	D	B	B	B	A	D	A	D	D	A	C	B	A	D	D	C	C	C	C	D	B	C	B	D	B	B	C	B	D	D	C	B	C	B	B	C	A	C	A	C	D	A	B	C	C	C	D	C
931	1	A	B	D	C	B	D	A	D	D	A	C	B	A	C	D	A	C	D	C	D	C	C	B	D	B	B	C	B	B	D	B	B	C	C	B	D	A	C	A	C	D	A	D	C	C	C	D	B
932	1	D	B	D	C	A	D	C	D	D	A	C	B	A	B	D	D	C	C	D	D	C	C	C	B	B	A	C	A	B	D	A	B	D	D	B	D	B	A	D	A	D	A	D	B	D	A	B	B
933	1	C	C	B	C	A	D	C	D	B	A	C	D	A	C	D	C	C	D	C	D	A	D	C	D	B	A	B	D	B	D	B	B	D	C	A	D	A	D	D	C	B	A	D	C	C	C	D	B
934	1	D	B	D	C	A	B	A	C	D	A	C	B	A	B	D	D	C	B	C	D	B	A	B	D	A	C	C	C	B	D	B	A	C	B	B	C	A	D	A	C	D	A	D	C	C	C	D	B
935	1	C	B	D	C	B	D	C	D	D	A	C	B	A	C	D	A	C	C	C	D	A	B	A	D	B	D	A	D	B	C	A	A	D	C	B	D	C	A	A	C	B	A	D	C	C	C	A	B
936	1	D	B	D	C	A	D	A	D	D	A	C	B	A	B	D	A	C	B	C	D	C	C	B	D	B	B	A	B	B	D	C	B	D	C	A	D	A	A	A	C	D	A	D	C	C	C	D	B
937	1	B	B	B	C	B	D	C	C	D	A	B	D	A	C	C	A	A	D	D	D	D	D	A	D	B	B	D	D	D	C	A	A	C	C	B	D	C	A	D	C	D	A	D	C	C	C	D	D
938	1	D	B	D	C	A	D	A	D	D	A	C	B	A	C	D	C	C	C	C	D	B	C	B	D	B	B	A	B	B	D	A	A	D	C	B	D	A	A	A	C	D	A	D	C	C	C	D	B
939	1	D	B	D	C	A	D	A	B	D	A	C	B	A	B	D	C	C	C	C	D	A	A	D	B	B	D	A	D	B	D	A	B	C	C	A	D	A	C	A	C	D	A	D	C	C	C	A	B
940	1	B	C	A	C	B	D	C	D	C	A	C	B	A	D	D	C	C	B	A	D	C	D	C	D	B	A	B	B	D	C	B	A	C	C	B	A	C	A	A	C	D	D	A	C	C	C	D	D
941	1	B	D	D	C	B	D	A	D	D	A	B	D	A	C	D	C	C	C	D	B	A	D	A	D	B	D	A	D	B	D	A	B	C	C	B	A	A	A	A	C	D	A	D	C	C	C	D	B
942	1	D	C	D	C	A	D	A	D	D	A	C	B	A	B	D	C	C	D	C	D	A	C	B	D	B	C	B	D	D	D	B	A	D	C	B	C	A	C	A	C	D	A	D	B	C	C	D	A
943	1	B	B	D	C	A	D	A	C	D	A	C	B	A	C	D	C	C	B	C	D	C	B	B	D	B	B	A	B	B	D	B	A	C	C	B	C	A	C	A	C	D	A	D	C	C	C	D	B
944	1	A	D	B	C	A	D	C	B	D	A	C	D	A	C	B	B	C	B	C	B	C	C	B	C	A	A	A	D	D	A	B	D	A	C	B	D	A	A	A	C	C	A	D	C	C	C	D	B
945	1	B	B	C	C	B	D	A	B	A	A	C	B	A	C	A	C	C	C	B	D	C	C	B	D	B	B	A	D	D	D	C	A	C	C	B	A	D	A	D	C	A	A	A	C	C	A	D	D
946	1	A	C	B	B	A	D	C	B	D	A	B	B	A	C	D	D	C	C	C	D	C	A	A	D	B	A	A	D	C	D	C	C	A	B	B	A	A	C	A	C	D	A	D	C	D	C	B	B
947	1	D	D	D	C	A	D	C	B	A	A	B	B	A	D	D	D	C	B	C	D	C	C	B	B	B	B	A	B	B	D	C	A	C	C	A	D	A	A	A	C	B	A	D	C	C	B	D	A
948	1	D	C	A	C	B	D	A	A	C	A	C	B	A	D	A	C	C	B	C	B	C	C	C	D	B	D	D	D	B	D	B	C	C	C	A	B	A	A	A	C	D	D	D	C	D	C	D	B
950	1	A	D	B	C	B	D	A	D	A	C	C	B	A	C	A	D	C	B	C	B	A	C	B	D	B	D	C	D	D	A	A	B	A	D	A	D	A	A	D	C	D	A	D	B	C	C	A	A
951	1	B	C	D	B	B	D	B	A	D	A	C	B	A	C	A	C	C	B	C	D	A	D	B	D	B	A	C	D	D	D	A	D	C	C	A	D	A	A	D	C	A	C	D	B	C	C	D	B
952	1	D	D	A	C	B	D	C	D	D	A	C	B	A	D	A	A	C	C	C	D	A	D	C	D	B	B	D	B	D	D	D	A	A	B	A	D	C	D	A	C	B	B	D	C	C	C	D	B
953	1	D	D	D	C	B	A	A	C	D	A	C	B	A	C	C	D	C	B	C	D	A	A	B	D	B	D	A	B	B	D	A	A	C	C	B	C	A	C	A	C	B	A	D	B	C	C	D	A
954	1	B	B	B	C	C	D	A	C	A	C	C	D	A	D	A	D	C	C	A	D	A	C	B	B	C	A	B	B	B	D	A	A	D	C	B	A	D	C	A	C	D	A	D	C	C	A	D	D
955	1	D	B	D	C	A	D	A	D	D	A	A	B	A	B	D	C	C	D	C	D	C	A	B	D	B	D	A	B	B	D	C	A	C	B	A	A	A	A	A	C	A	A	D	C	C	C	D	A
956	1	D	B	D	C	A	D	C	C	C	A	B	B	A	D	A	B	C	B	C	D	C	D	D	D	B	D	C	C	B	C	B	A	C	B	B	B	A	D	A	C	D	B	D	B	C	C	D	B
957	1	D	C	D	C	B	D	A	D	D	B	C	B	A	B	D	D	C	C	C	D	C	C	A	D	C	D	A	B	B	D	B	A	D	C	B	D	A	A	A	C	B	A	D	C	C	C	D	B
958	1	B	D	D	C	B	D	C	C	A	A	B	B	A	B	D	D	C	C	A	D	A	D	B	B	C	A	A	D	B	D	A	A	A	C	B	D	C	A	A	C	B	B	D	B	C	C	D	A
959	1	D	B	D	C	A	D	A	C	A	A	C	D	A	C	D	D	C	B	C	D	B	C	A	B	B	B	D	B	B	D	C	B	C	B	A	D	A	A	A	C	D	A	D	C	C	C	B	D
960	1	D	B	C	C	A	D	A	D	D	C	C	B	A	D	A	C	C	B	C	D	C	A	B	B	B	B	D	B	B	A	C	B	D	C	B	D	A	A	A	C	D	A	D	C	C	C	D	B
961	1	B	D	D	C	A	D	B	D	D	A	C	D	A	C	D	D	C	B	C	D	A	A	A	D	A	A	A	D	D	D	D	B	D	C	B	B	A	A	A	B	D	A	D	C	C	C	D	A
962	1	D	B	C	C	A	D	A	D	D	A	C	B	A	D	D	C	C	B	C	D	B	C	A	B	B	B	A	B	B	D	B	A	C	C	B	D	A	A	B	C	D	A	D	C	C	C	D	A
963	1	D	D	D	C	A	D	C	D	D	A	C	A	A	D	D	D	C	B	C	D	C	B	B	B	B	B	C	B	B	D	B	A	C	C	B	D	A	A	A	C	D	A	D	C	C	C	D	B
964	1	D	B	C	C	A	D	A	D	D	A	C	B	A	D	D	C	C	B	C	D	C	C	A	D	B	B	A	D	B	D	A	B	C	C	B	B	A	C	A	C	A	A	D	C	C	C	D	B
965	1	B	D	D	C	A	D	A	D	D	A	C	A	A	D	D	A	C	B	C	D	C	C	B	D	B	B	A	D	B	A	B	A	D	C	B	D	A	A	A	C	D	B	A	C	C	C	D	B
966	1	D	D	D	C	A	D	A	D	D	A	D	B	A	D	D	D	C	D	C	D	C	C	B	B	B	B	C	C	B	D	C	C	C	C	B	D	A	C	A	C	A	A	D	C	C	C	D	A
967	1	D	B	D	C	A	D	A	D	D	A	C	B	A	D	D	D	C	C	C	D	C	A	A	B	B	D	D	D	B	D	B	B	C	C	B	D	A	A	A	C	D	B	D	C	B	C	D	B
968	1	B	D	D	C	A	C	A	D	D	A	C	B	A	C	D	D	C	B	C	D	A	C	A	B	B	C	C	B	B	A	D	B	D	C	B	D	A	A	A	C	B	B	D	C	C	C	D	D
969	1	A	B	C	C	A	D	C	D	D	C	C	A	D	C	D	A	C	B	D	D	C	C	B	D	A	C	A	D	B	D	B	B	D	C	A	D	B	A	A	A	D	A	D	B	C	C	A	B
970	1	D	D	B	C	A	B	A	C	A	A	C	D	A	C	D	C	C	C	C	D	C	D	A	D	B	B	A	B	B	D	D	C	C	C	B	D	A	A	A	C	B	B	D	C	C	C	D	B
971	1	D	B	C	C	A	D	A	D	A	A	C	B	A	B	D	D	C	D	C	D	A	A	B	D	B	B	B	B	D	B	B	A	C	C	B	D	A	A	D	B	D	A	D	C	C	C	D	A
972	1	B	B	B	C	B	D	A	D	D	A	C	B	A	B	D	D	C	B	D	D	C	D	B	D	C	A	A	D	D	D	B	A	C	D	B	D	C	C	D	B	D	A	B	C	C	C	D	B
973	1	D	B	D	A	A	D	A	B	A	A	C	A	A	B	D	C	C	B	C	D	C	D	B	B	B	C	A	B	C	D	B	C	C	C	A	D	B	A	C	B	A	A	D	B	C	C	D	D
976	1	D	B	C	B	A	D	A	A	D	A	C	A	A	D	D	C	C	B	C	D	C	C	A	B	B	D	C	B	B	D	D	A	C	B	B	D	A	C	A	C	A	A	D	C	C	C	D	B
978	1	D	D	D	C	B	D	A	B	D	A	C	B	A	C	D	D	C	B	C	D	A	D	A	D	B	A	C	B	C	D	D	B	D	C	A	C	A	A	A	C	D	A	D	C	C	C	D	B
979	1	B	B	D	C	B	D	A	C	A	A	C	B	A	C	A	D	C	C	D	B	C	C	B	D	B	A	B	D	D	D	D	A	C	C	B	C	B	C	D	C	D	A	D	C	C	C	D	C
980	1	D	D	B	C	C	D	D	B	C	A	C	B	A	B	A	C	B	B	B	D	D	B	A	D	D	C	A	A	C	D	C	B	C	A	A	B	B	D	D	B	B	B	D	B	C	C	B	B
981	1	D	B	D	C	B	B	A	D	D	A	C	B	A	D	D	C	C	B	C	D	A	D	A	B	C	C	A	B	B	D	C	D	C	C	B	D	A	A	A	C	B	A	D	C	C	C	D	C
982	1	D	C	C	C	B	D	C	C	C	C	C	A	A	C	D	D	C	B	C	D	C	A	B	D	B	D	A	C	B	C	A	B	C	B	B	A	D	A	A	C	B	A	D	C	C	C	D	A
984	1	D	C	D	C	B	D	A	C	A	D	C	D	A	B	D	A	C	B	C	D	C	D	B	D	B	C	A	B	C	D	B	C	C	B	B	C	C	A	A	C	D	A	D	C	C	C	D	B
985	1	B	D	D	C	A	D	B	C	D	A	A	D	A	B	D	D	C	D	C	D	A	A	C	C	B	B	A	D	B	D	A	A	A	C	B	C	A	D	A	C	B	B	D	C	C	C	D	B
986	1	D	D	C	C	B	D	A	B	A	B	C	D	C	D	D	D	C	B	C	D	C	D	C	D	C	A	D	D	D	D	C	B	C	B	B	A	A	C	A	C	D	A	D	C	C	C	D	B
987	1	B	D	A	C	B	D	C	C	A	B	B	A	A	D	D	D	B	B	D	D	C	A	B	D	B	A	A	B	D	D	B	B	A	B	B	A	A	C	A	C	A	A	B	B	C	A	D	A
988	1	D	D	D	C	C	B	C	D	D	A	C	B	A	C	B	D	C	A	C	D	A	C	A	B	B	A	D	B	B	D	A	A	C	B	B	D	D	C	A	C	B	A	D	B	C	C	B	B
989	1	D	B	D	C	A	D	A	D	D	A	C	D	A	D	D	A	C	D	C	D	C	B	B	D	B	B	A	B	B	D	B	B	C	C	B	D	A	A	A	C	D	A	D	C	C	C	D	A
990	1	B	C	D	C	B	D	A	B	A	C	C	B	A	C	D	D	C	B	C	D	A	C	A	D	B	C	B	D	D	D	B	B	C	C	B	A	A	A	A	C	B	A	D	C	C	C	D	A
991	1	B	B	D	C	A	D	A	D	A	A	C	B	A	C	D	D	C	B	C	D	C	D	B	D	B	D	C	B	B	D	A	A	C	C	B	D	A	A	A	C	A	A	D	A	C	C	C	B
993	1	D	D	C	C	B	D	A	D	D	B	C	B	A	D	D	C	C	B	C	D	A	D	B	C	B	D	D	D	B	D	B	B	C	C	B	D	A	A	B	B	B	A	D	C	C	C	D	B
994	1	D	A	D	C	B	D	A	D	D	A	C	B	A	D	D	C	C	D	C	D	C	C	B	B	B	B	D	B	B	D	B	A	C	C	B	D	A	C	A	C	B	A	D	C	C	C	D	B
995	1	B	B	B	C	A	D	B	B	C	A	D	B	A	B	D	D	C	B	C	B	A	C	C	B	B	A	A	C	D	D	A	B	C	A	B	A	B	B	A	C	D	A	D	C	C	C	B	B
996	1	B	A	C	C	B	D	C	C	D	C	C	D	A	C	D	C	C	B	A	D	A	C	B	C	B	A	A	D	D	D	A	B	C	C	B	C	A	A	D	C	B	A	D	C	C	C	D	A
997	1	D	B	D	C	A	D	D	D	D	A	C	B	A	C	D	A	C	B	C	D	C	D	A	B	B	A	B	A	B	B	B	A	C	C	B	D	A	A	A	D	A	A	D	C	C	C	D	B
998	1	A	D	D	C	B	A	A	D	A	A	C	A	A	B	B	C	C	D	A	D	C	C	B	D	A	D	A	D	B	D	D	A	C	D	B	C	A	D	A	C	B	A	D	C	C	C	A	B
1000	1	B	B	D	C	B	D	A	D	D	A	B	B	A	C	D	A	C	D	C	D	A	C	A	B	B	C	C	D	D	D	B	A	C	C	B	C	A	A	A	D	A	A	D	C	C	C	D	B
1001	1	D	B	D	C	B	D	C	C	D	C	C	B	A	C	D	D	C	B	D	D	C	C	B	D	B	A	C	B	D	A	A	A	C	B	B	D	A	A	D	C	D	A	D	B	C	C	D	A
1002	1	D	B	D	C	B	D	A	C	D	C	C	A	A	C	A	B	C	B	D	B	A	C	B	D	A	C	D	A	D	D	A	C	C	B	B	D	D	C	A	B	D	B	D	C	C	C	D	A
1003	1	D	C	D	C	B	D	A	D	D	A	C	B	A	B	D	C	C	D	C	D	C	C	B	D	B	A	C	D	D	D	A	A	D	D	B	D	A	A	A	C	D	A	D	C	C	C	D	C
1004	1	D	B	D	C	B	D	A	B	D	A	C	D	A	C	D	D	C	B	C	D	C	D	B	B	B	A	C	D	B	D	B	A	C	C	B	D	C	C	A	B	D	A	D	C	C	C	D	B
1005	1	D	D	B	C	B	D	D	D	D	A	C	B	A	D	D	C	C	A	C	D	C	D	B	D	C	B	A	D	B	D	B	A	C	C	B	D	A	C	A	C	A	A	D	C	C	C	D	B
1006	1	D	C	C	C	A	A	B	D	D	A	C	B	A	D	D	C	C	B	C	D	A	D	B	B	B	A	A	D	C	D	A	A	C	B	A	A	A	A	A	D	B	A	D	C	D	C	D	B
1007	1	A	B	D	C	B	D	A	D	D	A	C	B	A	D	D	C	C	B	C	D	C	D	B	D	B	B	A	B	B	D	B	A	C	B	B	C	A	C	A	B	D	B	D	C	C	C	D	B
1008	1	C	D	D	C	C	D	A	B	A	A	C	A	A	A	D	A	C	B	B	C	C	D	B	D	B	A	A	D	B	D	A	B	C	A	B	A	C	A	A	C	D	A	D	C	C	C	D	A
1009	1	D	B	D	C	B	D	C	B	D	A	D	B	A	B	D	C	C	C	C	C	A	C	C	D	B	B	D	D	B	C	A	B	C	C	B	D	A	A	A	C	D	A	D	B	C	C	D	B
1010	1	D	C	D	C	B	D	A	D	D	A	C	D	A	C	D	C	C	D	C	D	A	C	B	D	B	B	A	D	B	D	A	B	C	C	B	C	C	C	A	C	B	A	D	C	C	C	D	B
1011	1	B	A	D	C	B	A	C	D	D	A	B	B	A	B	D	D	C	D	C	D	C	B	B	D	A	A	D	D	B	D	B	A	C	A	B	C	C	A	D	B	D	C	D	B	C	C	B	B
1012	1	B	D	D	C	B	D	A	D	D	A	C	B	A	B	D	D	C	C	C	D	C	C	B	D	C	B	B	B	B	D	A	B	D	B	B	D	A	C	A	C	D	A	D	C	C	C	D	A
1013	1	D	D	C	C	B	D	D	C	D	A	C	B	A	C	B	D	C	B	C	D	B	C	B	D	B	B	A	D	C	C	B	C	C	C	B	D	D	C	A	C	D	A	D	C	C	C	D	B
1014	1	D	C	D	C	A	D	A	D	D	A	C	B	A	C	D	B	C	B	C	D	A	C	D	D	B	B	C	D	D	D	C	C	C	C	B	D	A	A	C	D	D	B	D	C	C	C	D	B
1015	1	D	B	D	C	A	D	A	D	D	A	C	B	A	C	D	C	C	D	C	D	A	C	B	D	B	A	A	B	B	A	C	A	C	D	B	D	A	A	D	C	B	A	D	C	C	C	D	B
1016	1	D	D	D	C	B	D	C	D	D	A	B	B	A	D	D	C	C	B	C	D	A	C	C	D	B	A	A	B	B	D	A	B	C	C	B	D	A	A	A	C	B	C	D	C	C	C	D	B
1017	1	B	C	D	C	C	D	A	D	D	A	C	B	A	C	D	C	C	B	C	D	A	C	B	D	A	B	A	B	B	D	C	A	C	C	B	D	A	A	A	B	D	A	D	C	C	C	D	B
1018	1	B	C	C	C	B	D	C	D	D	A	C	B	A	C	D	D	C	D	C	B	A	D	B	D	B	D	A	D	A	A	A	A	D	C	B	A	A	C	A	C	A	A	D	C	C	C	D	B
1019	1	D	B	D	C	B	D	C	B	D	A	C	B	A	B	D	C	C	C	C	B	B	C	B	D	B	D	C	D	D	D	D	B	C	D	B	D	A	C	D	D	D	A	D	C	C	C	D	A
1020	1	B	D	C	C	A	D	C	D	D	A	C	B	A	C	D	A	C	B	C	D	A	D	B	D	C	B	C	D	B	D	C	A	C	C	B	C	A	A	A	C	D	A	D	C	C	C	D	B
1021	1	D	C	D	C	B	A	A	D	D	D	C	B	A	C	D	D	C	B	A	D	B	C	B	D	B	B	A	D	C	C	A	A	C	B	B	D	C	C	A	C	B	A	D	C	C	C	A	B
1022	1	B	C	C	C	A	D	C	D	D	A	D	D	D	C	D	D	C	D	C	D	C	D	B	D	B	C	A	C	D	D	C	A	D	D	A	D	C	A	D	C	D	A	D	C	C	C	D	B
1023	1	D	B	D	C	B	D	A	D	D	C	C	B	A	D	D	D	C	B	C	D	A	C	A	B	B	A	C	D	D	D	A	B	C	B	B	D	A	C	D	B	D	A	D	C	C	C	D	B
1024	1	D	B	B	C	B	D	D	B	D	A	C	B	A	C	A	C	C	B	D	D	C	D	A	B	B	D	A	D	B	D	A	A	C	C	B	D	A	C	A	C	D	A	D	C	C	C	D	B
1025	1	B	D	B	C	A	D	D	C	C	C	C	D	A	C	D	D	C	B	C	D	A	A	C	D	C	C	D	B	B	D	D	A	C	C	B	B	A	A	B	A	D	A	D	C	C	C	D	D
1026	1	D	B	A	C	A	D	C	D	D	A	A	D	A	B	D	D	C	B	C	D	C	A	C	D	B	A	D	D	C	D	D	B	C	C	B	D	A	A	D	B	A	A	D	C	C	C	D	B
1027	1	D	B	B	C	D	B	C	C	A	A	C	A	A	C	A	D	C	B	D	D	A	C	B	D	C	A	C	D	B	D	A	B	C	C	B	A	C	C	B	C	D	C	D	C	C	A	D	B
1028	1	B	D	D	C	A	D	C	D	D	A	C	D	A	A	D	D	C	A	C	D	C	C	B	B	A	D	D	D	D	D	B	B	C	C	B	D	A	C	A	B	D	A	B	C	C	C	B	B
1029	1	A	B	D	C	A	D	A	A	A	A	D	B	A	C	A	D	C	C	C	D	B	C	C	D	B	B	A	D	D	D	B	A	C	C	B	A	A	D	A	B	B	B	D	C	C	C	D	D
1030	1	C	B	B	C	B	D	C	D	D	A	C	B	A	C	D	D	C	D	D	D	C	C	A	D	C	A	A	B	B	D	B	A	D	B	B	D	A	A	A	C	B	A	D	B	C	C	D	B
1031	1	B	D	C	C	B	D	D	C	A	A	C	D	D	D	A	C	C	C	B	D	C	A	B	D	B	A	A	A	D	D	B	A	C	B	A	A	C	A	D	D	A	A	A	B	C	C	D	B
1032	1	D	D	D	C	A	D	A	B	A	C	C	B	A	C	D	D	C	B	C	D	C	C	C	D	B	A	A	B	B	D	C	A	C	B	B	D	A	A	A	C	D	B	D	C	C	C	D	B
1033	1	D	D	B	C	A	D	B	D	A	A	C	D	A	A	A	D	C	C	C	D	B	C	D	B	B	C	B	D	B	D	A	C	C	B	C	D	C	D	A	C	B	A	A	C	C	C	D	D
1034	1	B	B	D	C	A	B	A	D	A	A	D	B	A	B	D	D	C	C	D	D	A	C	D	D	B	B	C	B	C	D	B	A	C	C	B	C	A	A	A	C	D	A	D	C	C	C	D	B
1035	1	A	D	B	C	B	D	A	B	D	A	A	B	A	C	B	C	C	B	C	B	B	C	A	D	B	B	D	A	B	A	A	A	C	C	B	D	A	A	A	C	B	B	D	C	C	C	D	B
1036	1	B	D	D	C	B	D	A	D	D	A	C	B	A	D	D	D	C	C	C	D	A	D	B	D	B	D	D	B	B	D	C	B	C	C	B	D	A	A	A	C	B	A	D	C	C	C	D	B
1037	1	D	D	D	C	B	D	A	C	A	A	C	D	A	B	B	D	C	B	C	D	C	C	B	D	B	A	A	C	A	D	B	A	C	B	B	D	A	A	A	C	D	A	D	C	C	C	C	A
1038	1	D	D	D	C	A	D	A	D	D	A	A	B	A	D	D	D	C	B	C	D	A	C	B	B	B	B	C	D	B	D	A	C	D	C	B	C	A	C	A	C	D	C	D	C	C	C	D	B
1039	1	D	B	C	C	B	D	A	D	D	A	C	B	A	D	D	D	C	B	D	D	C	D	B	B	A	B	D	B	B	B	C	B	C	D	B	D	A	A	A	C	D	A	D	C	C	C	A	C
1040	1	B	B	D	C	A	D	A	D	D	A	C	D	A	D	D	C	C	D	C	D	A	D	B	B	B	D	D	B	D	D	A	A	C	C	B	D	A	A	A	C	B	A	D	C	C	C	D	B
1041	1	B	B	B	C	A	D	D	C	D	A	C	D	B	B	D	C	C	C	B	C	A	D	B	D	B	A	C	D	D	B	C	B	C	C	A	A	C	A	A	C	B	A	D	C	C	C	D	D
1043	1	D	D	D	C	B	D	A	B	D	C	C	B	A	D	D	D	C	B	C	D	A	C	B	B	A	D	A	D	B	D	A	B	C	C	A	D	A	C	A	C	D	A	D	C	C	C	D	A
1044	1	D	B	D	C	B	D	A	D	D	A	C	B	A	C	D	A	C	D	C	D	A	D	B	D	B	A	A	C	B	D	D	B	C	C	B	D	A	C	A	C	D	B	D	C	C	C	D	B
1045	1	D	D	D	C	B	D	A	B	D	A	C	B	D	C	D	D	C	B	C	D	C	C	C	B	B	A	A	D	B	D	A	A	C	B	B	C	A	A	A	C	D	A	D	C	C	C	D	B
1046	1	D	D	D	B	A	D	A	A	D	A	C	B	A	D	A	D	C	C	C	D	A	A	B	D	A	B	C	D	B	D	B	A	C	C	B	D	A	A	A	C	D	D	D	B	C	C	D	C
1047	1	D	D	D	C	B	D	A	D	D	A	D	B	A	C	D	D	C	B	C	D	C	C	B	D	C	D	A	B	B	D	B	C	D	C	B	D	A	A	A	C	D	A	D	C	C	C	D	B
1048	1	D	A	D	C	A	D	A	D	D	A	C	B	A	C	D	C	C	B	C	D	C	C	A	D	B	D	D	D	B	D	C	A	D	C	A	D	A	A	A	C	D	B	D	B	C	C	D	B
1049	1	D	B	D	C	A	D	A	D	D	A	C	B	A	C	D	A	C	D	C	D	B	D	C	B	B	A	C	D	B	D	B	A	D	C	A	B	A	A	A	C	D	A	D	C	C	C	D	B
1050	1	C	C	D	C	B	A	B	D	A	A	C	B	D	B	D	D	C	B	C	D	A	A	B	D	C	D	C	D	B	B	A	B	D	C	B	D	C	C	A	C	D	A	D	C	C	C	A	B
1051	1	B	B	D	C	A	D	A	D	D	A	C	B	A	D	D	C	C	C	C	D	C	C	B	B	B	B	A	B	B	D	C	B	C	C	B	D	A	D	A	D	D	D	D	C	C	C	D	B
1052	1	D	B	C	C	B	D	C	B	B	A	C	B	A	D	D	C	C	C	B	D	A	C	A	D	B	A	B	D	D	D	B	A	C	C	B	D	C	A	A	C	B	A	D	C	C	C	D	B
1053	1	C	B	B	C	B	D	A	C	A	A	A	B	A	D	A	C	C	C	B	D	B	C	C	B	B	C	B	C	D	C	B	A	C	B	B	D	A	C	A	B	B	A	D	C	C	C	D	A
1054	1	D	D	D	C	B	D	A	D	D	A	A	B	A	D	D	A	C	B	C	D	A	C	B	D	B	B	A	B	B	D	A	B	A	C	B	D	A	C	A	B	A	A	D	C	C	C	D	B
1055	1	D	B	B	C	A	D	C	D	D	A	C	B	A	C	D	A	C	B	C	D	C	D	C	D	B	D	D	B	D	D	B	A	D	C	B	D	A	A	A	C	D	B	D	C	C	C	A	B
1056	1	D	B	B	C	A	D	A	C	D	A	C	B	A	B	D	D	C	B	C	D	C	A	A	D	B	D	C	D	B	D	C	A	C	D	A	C	C	A	A	C	D	A	D	C	C	C	D	B
1057	1	A	D	D	C	B	D	B	A	D	C	C	B	A	D	D	D	C	B	C	D	D	A	A	D	B	D	B	D	D	D	A	B	C	B	B	A	B	A	A	B	A	A	D	C	C	C	B	B
1058	1	D	B	D	C	A	D	A	D	D	A	C	B	A	D	D	A	C	B	C	D	C	D	B	D	B	C	A	B	B	D	C	C	C	C	B	C	A	C	A	B	D	A	D	C	C	C	D	B
1059	1	D	D	D	C	B	D	A	D	D	A	C	B	A	D	D	D	C	B	C	D	C	C	B	B	B	C	A	B	B	D	A	B	C	C	B	D	A	C	D	C	D	A	D	C	C	C	D	B
1060	1	C	C	C	C	B	D	C	B	A	A	C	B	A	C	D	D	C	D	C	D	A	C	A	D	A	A	A	D	D	C	A	B	C	A	A	D	A	C	A	C	B	A	D	B	C	C	D	B
1061	1	B	C	D	C	B	D	C	C	A	A	C	B	A	D	B	D	C	D	B	D	A	C	B	D	C	A	A	D	B	D	A	C	D	D	B	D	C	A	D	B	A	B	C	C	C	C	D	A
1062	1	D	B	D	C	A	D	A	D	D	A	C	B	A	C	D	C	C	D	C	D	A	C	B	B	B	B	A	D	B	D	C	B	D	C	A	A	A	C	A	C	A	A	D	C	C	C	D	B
1063	1	D	D	D	C	A	D	A	C	D	A	C	B	A	D	D	C	C	A	C	D	A	D	A	D	B	D	B	D	D	D	A	B	C	C	B	D	C	C	D	C	D	A	D	C	C	C	D	B
1064	1	D	B	D	C	A	D	A	D	D	C	C	B	A	D	D	C	C	B	C	D	C	C	B	D	B	C	A	B	B	D	A	A	D	C	B	D	A	C	A	C	B	A	D	C	C	C	D	B
1065	1	B	D	C	C	B	D	D	D	D	A	C	B	A	C	D	A	C	B	C	D	C	C	B	B	B	B	A	B	B	C	D	A	C	C	B	D	A	A	A	C	A	A	D	C	C	C	D	B
1066	1	D	B	B	C	A	D	C	B	D	A	C	B	A	A	A	B	C	B	D	D	C	D	B	D	B	A	D	A	D	A	A	A	A	C	A	A	D	A	A	C	B	C	A	B	C	A	D	B
1067	1	D	D	B	C	B	D	D	C	A	A	C	B	A	D	D	D	C	D	C	D	C	B	B	D	B	A	C	A	B	D	B	A	C	C	A	D	C	A	A	C	C	A	D	C	C	C	D	B
1068	1	B	D	D	C	A	D	A	C	A	A	C	B	A	C	D	C	C	B	C	D	A	D	D	B	B	A	A	D	B	B	A	B	D	B	B	D	A	A	A	C	D	A	D	C	C	C	B	C
1069	1	B	B	D	C	B	D	A	C	A	A	A	B	A	C	D	D	C	B	C	D	C	B	B	D	B	A	A	B	B	D	B	B	D	B	B	D	A	D	A	C	D	A	D	C	C	C	D	B
1070	1	D	D	D	C	B	D	D	C	D	A	B	D	A	C	D	A	B	B	C	D	A	C	B	D	B	C	A	D	B	D	A	A	C	C	B	D	A	A	A	C	A	A	D	C	C	C	D	A
1071	1	D	D	D	C	A	A	A	D	D	A	C	B	A	D	D	C	C	B	C	D	A	B	B	B	C	A	A	B	B	D	B	A	C	C	B	B	A	A	A	D	B	A	D	C	C	C	D	B
1073	1	D	B	D	C	A	D	A	D	D	A	C	B	A	D	D	C	C	C	C	D	B	C	B	D	C	A	D	D	B	D	C	B	C	C	B	D	A	C	D	B	B	A	D	C	C	C	D	A
1074	1	A	B	D	B	B	D	A	A	D	A	C	A	A	C	A	A	C	B	C	D	A	C	A	B	C	D	C	D	C	D	B	B	C	C	B	A	C	D	A	B	B	A	D	B	C	C	B	A
1075	1	D	B	D	C	A	D	A	D	C	A	A	B	D	B	A	C	C	B	C	D	A	C	C	D	B	A	A	D	B	D	A	A	C	C	A	D	A	A	A	C	D	A	D	C	C	C	D	D
1076	1	D	D	D	C	B	D	A	D	A	A	B	B	C	C	D	D	C	B	C	D	A	D	C	D	B	A	A	B	D	D	A	B	C	C	B	D	A	D	A	C	D	A	D	C	C	C	B	B
1077	1	D	D	C	C	B	D	B	C	D	A	C	B	A	D	D	C	C	B	C	D	C	A	B	D	A	A	A	A	B	D	B	A	C	C	B	D	A	A	A	C	D	A	D	C	C	C	A	A
1079	1	D	C	B	C	C	D	B	C	D	A	C	B	A	D	D	B	C	C	C	D	C	D	D	D	C	B	D	A	D	D	C	A	C	A	A	D	C	C	A	C	D	B	D	C	C	C	D	B
1080	1	B	D	D	C	A	D	C	B	D	C	D	B	A	D	D	D	C	B	C	D	C	D	A	C	B	D	A	A	B	D	C	B	C	C	B	D	C	C	D	C	D	A	D	C	C	C	D	B
1081	1	D	D	D	C	B	D	A	D	D	A	C	B	A	C	D	C	C	C	C	D	C	C	B	B	A	A	A	B	B	D	B	A	C	D	A	C	A	A	A	D	D	A	D	C	C	C	D	B
1082	1	D	D	D	C	B	D	A	B	D	A	C	B	A	B	D	D	C	B	C	D	C	A	A	D	B	A	D	D	D	D	A	B	C	B	B	D	A	A	A	C	A	A	D	B	C	C	D	A
1083	1	D	B	B	C	B	A	B	A	D	A	D	B	A	B	D	C	C	B	C	D	A	D	B	B	B	B	D	B	C	D	B	B	C	D	C	D	A	C	A	C	B	D	D	C	C	C	D	D
1084	1	D	D	D	C	B	D	D	D	D	C	C	A	A	D	D	B	C	B	C	C	C	B	C	D	B	A	A	D	B	D	B	A	C	C	B	B	A	A	A	C	B	A	D	C	C	C	D	B
1085	1	D	D	B	C	B	D	A	B	D	A	C	B	A	C	A	D	C	D	C	D	C	C	B	D	B	C	A	D	B	B	B	B	D	C	A	C	C	C	D	A	B	A	D	C	C	C	B	A
1086	1	B	C	D	C	B	A	C	B	C	A	C	D	A	B	A	D	C	B	A	B	C	A	A	D	B	B	D	D	B	D	B	A	C	C	B	D	C	B	A	C	B	B	D	C	C	C	D	B
1087	1	C	C	D	B	B	D	A	C	D	A	D	A	A	C	A	C	C	C	C	D	A	D	A	D	C	D	A	B	B	D	A	C	A	C	B	D	A	C	D	C	B	A	D	C	C	C	D	B
1088	1	D	D	D	C	D	D	A	C	A	A	C	B	A	B	A	C	C	B	C	C	C	D	B	D	B	D	A	D	D	D	A	A	D	C	B	D	B	C	A	C	D	A	D	C	C	C	A	C
1089	1	C	D	B	C	B	D	A	A	B	A	C	B	B	B	A	D	C	B	A	D	A	C	C	B	B	A	A	D	B	D	B	C	A	B	B	C	D	D	D	C	B	A	D	B	C	C	D	B
1090	1	D	D	D	C	B	D	A	B	D	A	C	A	A	D	D	D	C	B	C	D	A	A	A	B	C	C	A	B	B	D	D	C	C	C	B	D	A	A	A	C	B	A	D	C	C	C	D	B
1091	1	B	D	C	C	B	B	D	C	B	A	B	B	A	A	D	C	C	B	C	B	A	D	A	D	B	A	D	D	B	D	D	B	C	C	A	A	A	A	A	C	A	A	D	C	C	C	D	A
1092	1	A	D	B	C	A	D	C	C	D	A	C	B	A	D	D	D	C	B	C	D	A	B	C	B	B	B	A	B	B	C	C	A	D	C	B	C	A	A	A	C	B	B	D	C	C	C	D	A
1093	1	D	B	B	C	B	D	A	C	A	A	C	B	A	B	A	D	C	B	A	B	C	A	C	D	B	A	A	D	D	C	A	C	C	C	B	D	C	A	A	C	C	A	D	C	C	C	D	A
1096	1	B	B	B	C	B	D	B	B	D	C	C	D	A	C	D	D	C	B	C	B	A	C	B	C	B	A	C	D	D	D	B	A	D	C	A	D	A	A	A	C	D	A	D	C	C	C	D	B
1097	1	D	A	B	C	B	D	B	D	D	A	C	B	A	B	B	D	C	B	C	D	A	C	B	D	B	A	A	D	D	C	A	A	C	D	B	D	A	C	D	C	B	A	D	C	C	C	D	A
1098	1	D	C	B	C	B	D	C	D	C	A	B	B	A	C	D	A	C	C	C	D	C	D	A	D	B	D	D	B	D	D	A	B	C	C	B	D	C	A	A	B	A	A	D	C	C	C	A	B
1099	1	D	B	D	C	A	D	A	D	D	A	C	B	A	A	D	D	C	B	C	D	A	A	B	D	B	A	A	D	B	D	B	C	D	B	B	D	A	C	A	C	B	B	D	C	C	C	D	B
1100	1	B	D	D	C	A	D	A	B	A	C	C	B	A	D	D	C	C	B	C	D	A	B	A	D	B	D	A	B	B	D	B	C	C	C	B	D	A	A	A	C	B	A	D	C	C	C	D	B
1101	1	D	D	D	C	A	D	A	B	D	A	C	B	A	C	D	C	C	B	C	D	C	D	A	B	B	D	A	D	B	D	A	B	C	C	B	D	A	A	A	C	D	B	D	C	C	B	D	B
1102	1	B	D	D	C	D	D	A	D	D	A	C	B	A	C	D	D	C	D	C	D	C	A	B	D	B	A	D	D	B	D	B	A	C	C	B	C	A	A	D	B	B	B	D	C	C	C	D	B
1103	1	D	D	C	C	C	D	D	B	A	A	C	B	A	C	A	D	C	B	C	D	B	D	A	D	A	A	C	D	B	D	A	B	D	C	C	D	A	A	A	C	B	A	D	C	C	D	D	B
1104	1	D	B	D	C	B	D	A	D	D	A	C	B	A	C	D	A	C	C	C	D	C	D	B	D	B	C	A	B	B	A	B	C	C	C	B	D	A	A	A	C	A	A	D	C	C	C	D	B
1105	1	D	D	C	C	B	D	A	B	A	A	C	B	A	C	D	C	C	B	C	D	C	C	B	C	B	D	C	D	B	D	A	A	D	C	B	D	A	A	A	C	B	A	D	C	C	C	D	A
1106	1	B	D	C	C	B	D	A	D	D	A	C	B	A	D	D	C	C	B	C	B	C	A	A	D	B	A	C	B	B	D	B	A	D	C	B	D	A	C	A	C	B	A	D	C	C	C	D	B
1108	1	C	B	B	C	D	D	C	C	A	A	D	B	A	D	D	D	C	C	C	D	A	D	B	D	B	D	C	D	D	C	A	A	D	B	C	D	A	A	A	C	D	A	D	B	C	C	D	D
1109	1	B	D	D	C	B	D	A	C	D	A	B	B	A	B	D	C	C	B	C	D	A	D	A	D	B	A	C	B	B	D	B	C	C	D	B	D	C	C	D	D	B	B	D	B	C	C	D	B
1110	1	D	B	C	C	B	A	A	D	D	A	C	A	A	B	A	B	C	B	C	D	B	D	B	D	B	A	D	D	B	D	A	A	C	C	B	D	A	C	B	C	B	A	D	C	C	B	A	A
1111	1	B	D	D	C	A	D	D	C	A	A	C	B	A	C	D	D	C	D	C	D	B	C	A	D	B	A	C	A	D	D	A	A	C	C	B	D	A	A	A	B	B	A	D	C	C	C	D	A
1112	1	B	D	C	C	B	D	B	C	A	C	C	B	A	A	B	C	C	C	C	D	B	C	A	B	B	A	D	C	D	C	B	B	C	A	B	D	D	C	A	C	D	A	D	B	C	C	C	A
1113	1	D	D	D	C	B	D	A	D	D	A	C	B	A	C	D	C	C	B	C	D	C	D	C	D	B	D	D	D	D	D	B	B	D	C	B	C	C	C	A	C	B	A	D	C	C	C	C	B
1114	1	B	D	D	C	A	B	C	D	D	A	D	D	A	C	D	C	C	B	C	D	A	B	B	D	B	D	A	D	D	D	A	A	C	C	B	D	A	C	A	C	D	A	D	C	C	C	D	B
1115	1	D	D	D	C	A	D	A	D	D	A	C	B	A	B	D	D	C	B	C	D	C	C	B	D	B	A	A	B	B	D	B	A	C	C	A	D	A	A	A	C	B	A	D	B	C	C	D	A
1116	1	D	D	D	C	A	D	A	D	D	A	C	B	A	C	D	C	C	B	C	D	C	C	B	B	B	C	A	B	B	A	C	A	C	C	B	D	A	A	A	C	A	A	D	C	C	C	A	B
1117	1	B	B	D	C	A	D	A	D	D	C	C	B	A	C	D	C	C	A	C	D	A	D	A	B	B	A	A	B	B	D	B	B	C	C	B	D	A	A	A	C	A	A	D	C	C	C	D	B
1118	1	B	D	D	C	A	D	D	D	D	A	C	B	A	C	D	D	C	B	C	D	C	D	B	D	B	D	D	D	B	D	A	A	D	C	B	D	A	A	D	C	B	A	D	B	C	C	A	B
1119	1	A	B	D	C	A	D	A	B	A	A	C	B	A	C	D	C	C	B	C	D	C	C	A	B	B	A	A	B	B	D	B	A	C	C	A	D	A	A	C	C	D	A	D	C	C	C	D	B
1120	1	D	B	D	C	C	D	A	B	D	A	C	B	A	C	D	D	C	C	C	D	B	C	C	B	B	A	B	D	D	C	A	A	C	C	A	D	A	A	A	C	B	A	D	B	C	C	B	B
1121	1	D	D	D	C	B	D	A	D	D	A	C	B	A	C	D	D	C	B	C	D	C	C	B	B	C	D	A	C	B	A	A	A	D	C	B	C	A	A	A	C	D	A	D	C	C	C	D	B
1123	1	D	B	D	C	B	A	A	C	D	A	C	A	A	C	D	D	C	B	C	D	C	D	B	D	B	B	D	B	B	D	C	B	C	C	A	D	A	C	A	B	D	A	D	C	C	C	D	B
1124	1	D	B	D	C	B	D	A	B	A	A	C	B	A	C	C	D	C	B	C	B	A	C	A	B	B	B	D	B	B	D	A	B	C	B	B	D	C	A	C	B	D	A	D	C	C	D	B	A
1125	1	D	D	D	C	B	D	A	C	D	C	C	D	A	D	D	A	C	B	C	D	C	B	B	B	B	B	A	B	C	D	B	B	D	C	B	D	A	C	A	C	D	A	D	C	C	C	D	B
1126	1	B	C	B	D	A	D	D	C	A	A	C	B	A	D	D	A	C	C	C	D	D	A	D	C	C	B	C	D	D	B	A	D	A	B	A	A	B	A	A	D	B	D	A	C	C	C	D	B
1127	1	D	B	D	C	B	D	C	C	A	A	C	B	A	D	D	D	C	B	C	D	A	A	A	D	B	A	C	B	C	D	C	A	C	B	B	D	A	A	A	A	A	B	D	C	C	C	D	B
1128	1	D	B	D	C	A	D	A	C	D	A	C	B	A	D	A	D	C	B	D	D	C	D	C	D	B	B	C	D	B	D	A	B	C	D	B	A	C	A	A	C	A	D	D	C	C	C	D	D
1129	1	D	B	D	C	B	D	A	D	A	A	C	B	A	D	D	C	C	B	C	D	C	D	B	D	C	A	A	D	B	D	B	A	C	C	B	D	A	C	A	C	D	A	D	C	C	C	D	B
1130	1	A	D	C	C	A	D	A	B	A	A	C	B	A	C	D	D	C	B	A	D	C	C	C	B	B	A	C	D	B	D	A	D	D	C	B	D	A	A	A	C	B	D	D	B	C	C	D	A
1131	1	D	B	D	C	B	D	D	C	D	A	C	B	A	B	D	D	C	D	C	D	A	A	C	D	B	A	D	D	B	D	D	B	C	C	B	D	C	A	A	B	B	A	C	C	C	C	D	A
1132	1	D	D	D	C	B	D	A	D	D	A	C	B	A	D	D	C	C	B	C	D	B	D	B	D	C	B	A	B	B	D	A	B	C	C	A	D	A	D	A	C	D	A	D	C	C	B	D	B
1135	1	B	B	D	C	A	D	A	D	D	A	C	B	A	D	D	D	C	B	C	D	A	C	B	B	B	D	A	B	B	D	B	A	C	C	A	D	A	C	A	C	D	A	D	C	C	C	D	B
1136	1	D	D	B	C	D	D	D	D	B	C	B	B	A	C	A	D	C	B	B	D	C	D	C	D	B	C	C	B	C	B	C	D	A	B	B	D	A	C	A	C	B	A	D	C	C	C	D	A
1137	1	D	C	D	C	A	D	C	D	D	A	A	B	A	C	D	A	C	B	C	D	A	C	B	D	B	A	A	D	B	C	B	A	D	C	B	D	A	A	A	C	B	A	D	B	C	C	D	A
1138	1	D	D	D	C	B	D	A	D	A	C	C	A	A	B	D	D	C	B	A	B	B	A	B	B	B	A	D	D	D	A	A	B	C	B	A	A	A	C	A	C	D	A	D	C	C	C	D	B
1139	1	C	D	D	C	C	D	A	D	A	C	C	D	A	C	B	D	C	D	C	D	B	C	B	D	B	A	A	B	D	D	B	A	C	B	A	A	C	C	A	B	D	A	D	C	C	B	D	B
1142	1	D	C	D	C	A	D	B	D	A	A	C	B	A	C	D	D	C	C	C	C	A	A	A	B	B	D	A	B	D	D	B	C	D	C	B	B	A	A	A	C	D	A	D	C	C	C	D	A
1143	1	D	D	D	C	B	D	A	D	D	A	C	B	A	D	D	D	C	B	C	D	A	C	A	D	B	D	A	B	B	D	C	B	C	C	A	C	A	C	A	C	D	B	D	C	C	C	D	B
1145	1	B	D	D	C	B	D	A	C	D	A	C	B	A	D	D	D	C	C	C	D	A	C	B	D	B	A	C	D	B	D	A	B	C	C	A	D	C	A	D	C	A	A	D	C	C	C	D	B
1146	1	B	D	C	C	B	B	C	A	C	A	C	B	A	B	C	C	C	B	A	D	B	D	B	D	B	A	D	B	B	C	A	B	D	C	C	A	A	A	A	C	B	B	D	B	C	C	A	A
1147	1	D	B	B	B	A	D	A	C	D	A	C	D	A	D	A	D	D	B	C	D	C	D	B	C	A	D	B	D	B	D	C	C	C	B	A	C	A	C	D	B	D	B	D	C	C	C	A	B
1148	1	B	D	C	C	B	D	B	C	A	A	D	B	A	D	C	B	C	D	D	C	A	D	B	D	A	A	B	D	D	A	A	D	C	C	B	A	A	D	A	B	A	D	A	C	C	A	D	B
1149	1	A	B	B	C	B	D	A	D	A	A	C	B	A	B	D	D	C	B	C	D	A	C	B	D	B	A	C	B	B	D	D	A	C	C	B	D	A	A	D	C	D	A	D	C	C	C	D	C
1150	1	C	D	A	C	B	D	C	D	D	A	C	D	A	B	D	D	A	B	C	D	C	A	B	B	B	A	D	D	C	D	A	A	C	B	B	D	A	A	A	B	D	A	D	C	C	C	D	A
1151	1	D	D	D	C	A	D	A	D	D	A	C	D	A	B	D	A	C	B	C	B	A	D	B	B	B	B	A	B	B	D	C	B	C	B	B	D	A	A	A	C	A	A	D	C	C	C	D	B
1152	1	D	D	D	C	B	D	A	B	A	A	C	B	C	A	D	B	C	B	A	B	A	C	B	D	A	D	D	B	D	C	A	B	C	C	B	D	D	C	A	C	D	A	D	C	C	C	B	B
1154	1	D	D	A	C	A	D	A	C	D	A	C	B	A	D	B	A	C	C	C	D	A	A	B	B	A	B	A	D	D	D	A	C	C	C	B	D	A	A	A	C	B	A	D	B	C	C	D	D
1156	1	D	B	D	C	B	A	A	D	D	A	C	B	A	D	D	C	C	B	C	D	C	D	B	B	B	A	C	B	B	D	A	A	C	C	B	C	A	A	A	C	B	A	D	C	C	C	D	B
1157	1	D	D	D	C	C	A	B	C	C	B	D	B	B	D	D	B	C	B	D	D	C	C	B	D	B	A	D	D	B	D	B	B	C	C	B	A	D	A	D	C	B	A	D	C	C	C	D	A
1158	1	D	D	B	C	B	D	A	A	D	A	B	B	A	B	A	A	C	B	C	B	A	D	A	D	A	D	C	D	B	D	A	B	C	C	A	A	C	D	A	C	A	A	D	C	C	C	B	B
1159	1	D	B	A	B	B	D	D	C	C	A	C	B	A	C	A	D	C	B	C	B	A	D	A	D	A	A	B	D	D	A	A	D	C	C	C	A	A	D	A	D	B	A	D	B	C	C	A	D
1160	1	D	D	D	C	A	D	A	D	D	A	C	D	A	C	D	A	C	C	C	D	A	B	B	B	B	B	A	B	B	D	D	A	D	C	C	D	A	D	A	C	B	A	D	C	C	C	D	B
1161	1	C	D	D	C	A	D	B	D	D	A	C	B	A	C	D	D	C	D	C	D	B	C	D	C	B	A	A	D	B	D	A	A	C	C	B	C	A	A	A	C	A	A	D	C	C	C	D	B
1162	1	D	B	B	C	B	A	A	D	D	D	D	D	D	C	C	C	C	C	C	C	B	D	B	D	B	A	D	D	B	D	B	D	C	B	A	A	D	A	D	C	A	A	D	B	C	D	B	B
1165	1	A	D	D	C	B	D	A	C	B	A	C	B	C	C	D	C	C	B	C	D	A	C	B	D	B	D	A	B	B	D	A	A	C	C	B	D	C	A	A	C	D	A	D	B	C	C	D	B
1166	1	D	B	B	C	B	D	A	C	D	A	C	B	A	B	D	C	C	C	C	D	A	C	B	D	B	A	C	D	B	D	B	B	C	C	A	D	C	C	D	C	D	B	D	C	C	C	D	B
1167	1	B	B	D	C	B	D	D	D	D	A	C	B	A	D	D	D	C	C	C	D	A	D	B	D	B	A	D	B	B	D	B	A	C	C	A	D	A	A	B	C	D	A	D	C	C	C	D	B
1168	1	D	D	C	C	B	D	D	C	D	A	C	B	A	B	D	A	C	D	C	D	C	D	C	D	B	A	A	D	B	D	C	A	C	C	B	D	A	A	A	C	B	A	D	C	C	C	D	A
1169	1	D	D	D	C	A	D	D	C	A	A	C	B	A	D	D	D	C	C	C	D	A	C	B	B	B	D	A	B	B	D	A	A	C	C	C	D	A	A	A	C	D	A	D	B	C	C	D	B
1170	1	C	B	D	C	B	D	A	D	D	A	C	B	A	D	D	C	C	B	C	D	C	C	B	B	C	D	A	B	B	D	A	B	C	C	B	D	A	A	A	B	D	A	D	C	C	C	A	B
1171	1	D	B	D	C	B	D	A	C	D	A	D	B	A	B	C	C	C	B	C	D	B	C	A	D	A	B	D	B	B	C	C	B	D	C	B	D	A	C	A	C	D	A	D	B	C	C	D	B
1172	1	D	D	D	C	B	D	A	D	D	A	C	B	A	B	D	D	C	B	C	D	C	A	B	B	C	D	A	B	B	D	A	A	D	C	B	C	A	C	A	C	B	B	D	C	C	C	D	B
1173	1	C	C	B	C	B	D	A	A	B	B	C	D	A	B	D	B	C	B	B	D	D	C	B	D	B	D	C	A	D	D	C	A	C	B	B	D	A	A	D	B	D	B	D	C	C	C	D	A
1174	1	D	D	C	C	A	D	A	D	D	A	C	B	A	C	D	D	C	B	C	D	A	D	B	D	B	D	A	B	B	D	A	A	C	B	B	C	A	C	A	C	D	A	D	C	C	C	D	B
1175	1	D	B	D	C	B	D	A	A	D	A	B	B	A	D	D	D	C	B	C	D	C	D	B	B	B	D	A	B	B	D	B	A	D	B	B	D	A	A	A	C	D	A	D	B	C	C	D	B
1176	1	D	B	D	C	A	D	A	C	D	B	C	B	A	C	D	C	C	C	D	D	A	C	B	D	B	D	D	D	B	D	A	A	A	A	B	D	C	A	D	A	B	A	D	C	C	C	D	B
1177	1	D	B	D	C	A	A	A	D	D	A	C	B	A	C	D	C	C	B	C	D	C	A	B	D	B	D	A	B	B	D	A	A	C	C	A	D	A	A	A	C	B	A	D	C	C	C	B	B
1178	1	D	D	D	C	B	D	A	D	D	A	C	B	A	D	D	C	C	D	C	D	A	A	A	D	B	D	A	B	B	D	B	B	C	C	B	B	A	A	A	C	B	A	D	C	C	C	D	B
1179	1	D	B	D	C	A	D	A	D	D	A	C	B	A	B	D	C	C	A	C	D	C	A	B	B	B	A	A	B	B	D	C	A	C	C	B	B	A	A	A	C	B	A	D	C	C	C	C	B
1180	1	D	B	D	C	A	D	A	D	D	A	C	D	A	D	D	C	C	B	C	D	C	D	B	D	B	B	A	B	B	D	B	C	D	C	B	D	A	A	A	C	D	A	D	C	C	C	D	B
1182	1	D	D	D	C	A	D	A	D	D	A	C	B	A	C	D	C	C	B	C	D	C	D	A	D	B	A	A	B	B	D	A	A	D	C	B	D	A	A	B	C	B	A	D	B	C	C	D	B
1183	1	B	D	A	C	A	D	A	A	A	D	C	B	B	B	C	C	C	D	B	C	B	D	B	B	B	A	B	D	A	D	A	A	C	C	B	A	C	A	A	C	B	B	D	B	D	A	B	B
1184	1	D	D	D	C	A	D	D	C	D	A	C	B	A	D	D	C	C	B	C	D	C	B	B	B	B	A	A	D	B	D	B	A	C	C	C	C	A	A	A	C	D	A	D	C	C	C	D	B
1185	1	D	D	B	C	B	D	A	D	A	A	A	D	A	B	D	A	C	D	C	B	C	A	C	B	A	A	C	B	B	D	B	A	C	C	A	C	A	C	A	C	B	A	D	C	C	C	B	B
1186	1	D	B	D	C	A	D	A	C	A	A	C	A	A	C	B	D	C	B	A	D	A	C	B	D	C	A	C	D	D	D	A	A	D	B	B	D	A	C	A	C	D	A	D	B	C	C	A	D
1187	1	C	B	C	C	B	A	A	B	D	A	B	B	A	D	D	C	C	B	D	D	C	D	A	D	B	A	D	B	B	B	B	A	C	C	B	D	A	A	A	C	D	A	D	C	C	C	D	B
1188	1	D	C	D	C	B	D	A	D	D	A	C	B	A	C	D	C	C	A	C	D	C	B	B	D	B	D	A	D	B	D	C	C	D	C	B	D	A	A	A	D	B	A	D	C	C	C	D	B
1189	1	B	D	D	C	A	D	D	D	D	A	C	B	A	C	D	C	C	B	C	D	C	B	A	B	B	B	A	B	B	D	A	B	C	C	B	D	A	C	A	B	D	B	D	C	C	C	D	B
1190	1	B	C	B	C	B	D	A	D	D	A	C	B	A	D	A	D	D	B	C	D	B	C	A	D	B	B	C	D	B	D	D	A	C	D	B	D	A	C	A	C	B	B	C	C	C	C	D	B
1191	1	C	D	C	A	A	B	C	C	C	A	C	B	A	C	D	D	C	C	C	D	C	C	D	B	B	A	C	B	B	A	A	B	C	C	B	C	A	C	A	B	B	C	D	B	C	C	D	C
1192	1	B	D	D	C	B	D	A	D	A	A	C	B	A	D	A	C	C	B	C	D	A	C	B	D	A	B	D	D	D	D	B	C	C	C	B	D	A	A	B	C	D	A	D	C	C	C	D	A
1193	1	D	D	D	C	A	A	A	D	D	A	C	B	A	D	D	D	C	B	C	D	A	C	B	D	A	D	A	D	B	D	B	A	C	C	B	D	A	C	C	C	D	D	D	C	C	C	D	B
1194	1	D	D	A	C	B	D	A	B	D	B	C	A	A	C	A	C	C	B	C	D	C	C	B	D	B	C	A	D	D	D	C	A	C	B	A	D	A	A	A	C	D	B	D	C	C	C	D	B
1195	1	D	B	D	C	A	D	A	A	A	A	C	B	A	B	D	D	C	B	D	D	C	D	B	D	B	A	A	D	D	D	D	A	D	C	A	D	A	A	A	C	D	B	D	C	C	C	D	B
1196	1	D	B	D	C	A	D	A	C	D	A	C	B	A	C	D	C	C	B	C	D	A	D	B	D	B	A	C	B	D	D	B	A	C	B	B	D	B	A	A	C	D	A	D	C	C	C	A	B
1197	1	D	C	D	C	B	D	A	D	D	A	C	B	A	D	D	C	C	B	C	D	C	D	A	D	B	B	A	D	B	D	B	B	C	C	B	D	A	A	A	C	D	A	D	C	C	C	D	A
1198	1	D	D	B	C	B	D	C	D	D	A	C	D	A	C	D	A	C	D	C	D	A	C	A	D	B	A	D	D	D	A	A	B	C	B	D	D	A	C	B	C	B	A	D	C	C	C	D	B
1199	1	C	D	D	C	B	A	A	B	D	A	D	B	A	D	A	D	C	C	C	D	C	D	B	D	B	C	D	B	B	D	D	A	C	C	B	D	A	A	A	C	D	C	D	C	C	C	D	B
1200	1	D	D	D	C	B	D	A	D	D	A	C	B	A	D	D	C	C	B	C	D	C	C	A	D	B	D	A	B	B	B	C	A	C	C	B	D	A	A	A	C	A	A	D	B	C	B	A	B
1201	1	C	D	D	C	A	D	A	D	A	A	C	B	A	C	D	D	C	B	C	D	C	C	A	D	C	C	C	D	B	C	B	A	C	B	B	C	A	D	A	C	D	A	D	C	C	C	D	B
1202	1	D	B	D	C	A	D	A	D	D	A	C	B	A	D	D	C	C	B	C	D	C	C	B	D	B	D	A	D	B	D	B	A	D	B	B	C	A	C	A	C	D	A	D	C	C	C	D	B
1203	1	D	B	C	C	B	B	A	D	D	A	C	B	A	C	D	D	C	C	C	D	A	A	B	D	B	A	A	D	D	D	D	C	C	C	B	D	A	A	A	C	B	A	D	C	C	C	D	B
1204	1	D	D	D	C	A	D	A	C	D	A	D	B	A	D	D	D	C	B	C	D	B	C	B	B	B	A	A	D	B	D	B	A	C	C	B	C	A	C	A	C	D	A	D	C	C	C	D	A
1205	1	D	B	B	C	A	B	A	A	B	A	C	B	A	A	B	B	C	C	D	D	A	A	A	D	B	A	D	B	B	C	D	B	C	C	B	A	C	A	A	D	D	D	D	C	A	C	D	B
1206	1	D	D	D	C	B	D	A	D	A	A	C	B	A	D	B	D	C	C	C	D	C	C	B	D	B	D	A	B	B	D	A	B	C	A	B	D	A	C	A	D	A	B	D	C	C	B	A	A
1207	1	D	B	C	C	A	D	A	D	D	A	C	A	A	D	D	A	C	B	C	D	C	C	B	D	B	B	D	D	B	D	D	B	C	B	B	D	A	A	A	C	D	A	D	C	C	C	D	B
1208	1	B	D	D	C	B	D	A	C	A	A	D	D	A	C	D	C	C	A	C	D	A	C	B	B	B	A	C	D	C	D	D	B	C	C	B	D	A	A	A	B	B	A	D	C	C	C	D	B
1209	1	D	B	D	A	B	D	D	C	D	A	C	B	A	C	A	D	C	D	C	D	A	D	B	D	B	B	A	B	B	D	A	A	C	A	B	D	A	C	A	C	B	B	B	C	C	B	B	B
1210	1	B	D	D	C	A	D	A	D	D	A	B	D	A	B	D	C	C	C	C	D	C	C	B	B	B	C	A	B	D	D	B	B	C	C	B	C	A	C	A	C	D	A	D	C	C	C	D	B
1211	1	D	B	D	C	B	B	C	A	D	A	C	B	A	C	D	D	C	C	A	D	C	C	A	D	A	B	D	D	B	C	B	A	C	C	A	A	D	A	A	C	B	B	D	C	C	C	D	A
1212	1	B	B	C	C	B	D	C	C	D	A	A	B	D	D	D	D	C	A	B	D	D	D	B	B	B	A	D	A	D	D	A	B	C	D	D	A	A	A	C	B	B	B	D	B	C	C	D	A
1215	1	D	C	D	C	A	C	A	D	D	A	C	B	A	D	D	C	C	B	C	D	C	C	C	D	B	B	A	B	B	D	C	A	C	B	A	D	A	A	A	C	D	B	D	C	C	C	D	B
1218	1	C	D	D	C	B	D	A	D	D	A	C	B	A	D	B	D	C	B	C	D	C	B	B	D	C	A	C	B	D	C	B	B	D	C	D	C	C	A	A	C	B	A	D	A	C	C	D	C
1219	1	D	B	D	C	A	D	C	D	D	A	C	B	A	B	D	C	C	B	C	D	A	C	A	D	B	A	D	B	B	D	B	A	C	C	B	C	C	A	A	C	D	A	D	C	C	C	D	B
1220	1	B	C	B	C	C	A	C	D	A	C	C	B	A	C	D	B	C	A	B	D	B	D	C	D	B	A	D	D	D	C	A	B	B	B	C	A	D	C	C	B	A	A	D	B	C	A	D	A
1221	1	D	D	D	C	B	D	C	C	D	A	D	B	A	B	D	D	C	B	C	D	A	C	B	D	B	A	B	D	C	D	A	C	C	C	B	D	A	D	A	C	A	B	D	B	C	D	D	B
1222	1	B	D	D	C	B	D	C	D	C	C	C	B	A	B	A	D	C	B	C	D	C	A	B	D	B	A	A	B	B	D	D	A	C	D	A	C	A	A	A	C	B	D	D	C	C	C	C	B
1223	1	D	C	D	C	B	D	A	D	A	A	C	A	A	B	D	D	C	B	C	D	A	C	B	B	B	C	C	D	B	D	D	A	C	D	B	D	A	A	A	C	D	B	A	B	C	C	D	B
1225	1	B	D	B	C	B	D	B	A	D	D	C	D	A	C	C	C	C	A	D	C	A	A	C	D	B	A	C	D	D	C	A	A	C	B	A	D	A	D	A	C	A	A	C	C	C	A	B	B
1226	1	D	B	D	C	B	D	A	D	A	A	C	B	A	D	D	A	C	B	C	D	C	C	B	B	A	D	A	B	B	D	B	A	C	C	A	D	A	A	A	C	B	A	D	B	C	C	D	B
1227	1	D	B	B	B	A	D	C	C	D	A	C	A	D	D	D	C	C	B	A	D	C	B	B	D	B	A	D	C	B	A	D	B	C	D	B	C	B	C	A	C	A	B	D	C	C	C	D	B
1228	1	D	D	B	C	B	D	A	D	A	A	C	B	A	C	D	A	C	B	C	D	C	D	A	D	C	A	C	B	B	D	A	B	C	B	B	C	A	C	A	C	D	A	D	C	C	C	A	B
1229	1	D	D	D	C	A	D	A	D	D	A	C	D	A	B	D	A	C	C	C	D	A	C	A	B	B	D	A	B	B	D	A	B	C	C	A	D	A	B	A	C	A	A	D	C	C	C	B	B
1230	1	B	B	D	C	B	D	A	C	A	A	C	B	A	B	D	C	C	D	D	D	A	D	B	D	B	A	B	D	D	D	A	C	C	D	A	D	A	A	A	C	B	A	D	C	C	C	D	D
1231	1	B	B	C	C	B	D	D	C	D	A	B	B	A	D	D	C	C	D	C	D	C	C	C	B	B	D	D	B	D	B	A	A	C	C	A	D	C	A	A	A	B	A	D	C	C	C	D	A
1232	1	B	D	B	C	A	D	D	D	A	A	C	B	A	C	D	D	B	B	C	D	A	C	B	B	B	A	D	B	B	D	A	B	C	C	B	D	C	A	A	D	D	C	D	C	C	C	D	A
1233	1	B	D	B	C	A	D	A	B	D	A	C	B	A	C	D	C	C	D	C	D	C	A	B	D	C	D	D	C	B	D	D	A	C	C	B	C	A	A	A	A	D	A	B	C	C	C	D	B
1234	1	D	B	D	C	A	D	A	C	A	A	C	B	A	B	D	C	C	B	C	D	C	D	B	C	B	A	D	D	C	C	A	A	D	C	B	D	C	C	A	C	D	A	D	C	C	C	D	D
1236	1	D	C	C	C	B	D	A	D	D	A	B	B	A	C	D	D	C	B	C	D	C	D	B	B	B	D	C	D	B	D	B	A	C	C	A	D	A	A	A	C	D	A	D	B	C	C	D	B
1237	1	D	C	D	C	A	D	A	A	D	A	C	B	A	D	D	C	C	D	C	D	C	C	B	D	A	A	A	B	B	A	B	A	D	C	B	D	A	C	A	C	D	A	D	C	C	C	D	B
1238	1	D	B	B	C	B	D	A	A	D	A	C	B	A	C	D	C	C	C	C	D	C	C	B	D	C	B	C	D	B	D	B	A	C	C	B	D	A	C	A	C	D	A	D	B	C	C	D	B
1239	1	D	B	C	C	B	D	D	D	D	A	B	B	A	C	D	D	C	D	C	D	A	D	A	C	B	D	D	A	B	D	D	C	D	C	B	A	A	A	A	C	D	A	C	C	C	C	D	B
1240	1	D	D	B	C	B	D	A	B	C	A	C	B	A	D	A	D	C	B	C	D	A	C	B	D	B	C	B	D	B	D	B	A	C	C	B	C	B	A	D	C	C	A	D	B	C	B	D	B
1241	1	D	D	B	C	B	D	B	C	D	A	C	B	A	D	D	D	C	C	A	D	A	A	B	D	B	A	C	D	B	C	A	A	C	B	A	D	C	A	A	C	B	A	D	C	C	C	C	B
1243	1	D	B	D	C	A	D	C	D	D	A	C	B	A	A	D	A	C	B	C	D	A	B	B	D	C	D	C	B	B	D	B	D	D	C	B	D	A	A	A	C	D	A	D	C	C	C	D	A
1244	1	D	D	D	C	B	D	A	A	D	D	C	B	C	C	A	D	C	B	C	B	C	A	B	D	B	A	A	D	B	D	A	A	C	C	A	D	B	A	A	C	D	B	D	C	C	C	D	A
1245	1	C	D	D	C	B	D	C	D	D	A	C	B	A	B	D	A	C	C	C	D	B	A	B	B	B	A	D	B	B	D	C	A	C	C	A	D	A	A	D	C	B	B	D	C	C	C	B	A
1246	1	D	B	B	C	D	D	D	C	D	A	C	B	D	C	A	D	D	B	D	D	D	A	C	D	B	B	A	B	B	C	B	D	C	C	C	D	C	A	D	C	A	B	D	C	C	D	A	A
1247	1	C	D	D	C	B	D	A	D	A	A	C	A	A	B	A	D	C	B	C	D	A	C	B	D	A	B	A	B	B	D	A	B	C	C	B	D	B	C	B	C	B	A	D	C	C	C	D	B
1248	1	B	B	D	C	A	D	A	C	D	A	C	B	A	D	D	C	C	B	C	D	A	A	B	D	B	A	D	B	B	D	B	B	C	C	B	D	A	A	A	B	B	A	D	C	C	C	D	B
1249	1	D	C	D	C	B	D	A	D	A	A	C	A	B	B	D	C	C	B	C	D	A	A	A	C	A	A	B	D	B	D	B	A	C	D	A	A	A	C	A	B	C	C	D	C	D	C	D	A
1250	1	D	C	D	A	A	D	A	D	D	A	C	B	A	C	D	D	C	B	C	D	C	C	B	D	B	B	D	B	C	C	D	A	C	C	A	D	A	A	A	C	A	A	D	C	C	C	D	B
1251	1	B	B	C	C	C	D	A	D	D	A	C	A	A	D	D	C	C	D	C	D	B	C	B	D	B	B	A	B	D	D	B	B	A	C	B	A	A	A	A	C	B	A	D	B	C	B	D	C
1252	1	D	D	C	C	A	D	C	B	C	A	C	D	A	B	A	D	C	B	C	D	A	C	A	D	B	D	D	B	B	D	B	B	A	C	B	A	D	C	A	C	A	C	D	C	C	C	D	B
1253	1	B	C	D	C	B	D	A	D	D	A	C	B	A	B	D	A	C	B	C	D	C	C	B	B	B	D	A	B	B	D	C	A	C	C	B	D	A	C	A	D	D	B	D	C	C	C	D	B
1254	1	D	B	D	C	B	D	A	D	D	A	C	B	A	C	D	C	C	B	C	D	C	C	A	D	B	D	D	D	D	D	B	A	D	B	A	D	A	A	A	C	D	A	D	C	C	C	D	B
1255	1	D	B	D	C	B	A	A	B	D	A	C	D	A	C	D	C	C	B	C	B	C	A	B	D	B	A	A	D	B	D	A	B	C	C	A	D	A	A	D	C	D	A	D	C	C	C	D	B
1256	1	D	B	D	C	B	D	D	D	C	A	C	B	A	B	B	D	C	B	C	D	B	D	C	D	B	B	A	D	B	D	A	B	D	B	B	A	A	A	A	C	B	B	D	C	C	C	A	B
1257	1	A	C	B	C	A	D	A	D	D	A	D	B	A	C	D	D	C	D	C	D	B	D	A	D	C	A	C	D	B	D	B	A	A	B	D	D	A	A	A	C	B	A	D	C	C	C	D	A
1258	1	B	D	D	C	B	D	B	D	A	A	B	B	A	B	D	D	C	C	C	D	A	D	B	D	C	B	A	D	B	D	B	B	C	C	B	D	C	C	A	C	B	A	D	C	C	C	B	B
1259	1	D	C	D	C	B	D	A	A	C	A	C	B	A	C	D	D	C	B	C	B	B	C	B	B	C	A	A	D	B	D	D	A	C	C	A	A	B	A	A	B	D	A	D	C	C	C	D	B
1260	1	B	C	B	C	A	D	C	D	D	A	B	D	A	D	D	D	C	B	A	D	A	D	A	D	A	A	C	D	D	D	A	B	C	B	B	D	D	A	A	C	C	A	D	C	D	C	D	B
1261	1	D	D	D	C	B	D	D	D	D	A	C	B	A	B	D	C	C	B	C	D	C	C	B	D	B	A	C	D	B	D	C	B	C	B	B	C	C	D	A	C	D	A	D	C	C	C	D	B
1262	1	D	D	C	C	A	D	D	C	A	A	C	D	B	B	D	A	C	B	C	D	D	D	C	D	B	A	B	D	C	A	A	B	A	C	B	A	A	A	C	B	B	C	A	C	A	C	A	D
1263	1	D	D	B	C	B	A	A	C	B	A	C	B	D	C	D	D	C	B	C	D	A	C	C	B	C	A	C	B	C	D	A	A	C	C	A	C	A	A	A	C	A	A	D	B	C	C	D	B
1264	1	B	D	D	C	B	D	A	C	D	A	C	D	A	D	D	C	C	B	C	D	A	C	B	D	B	B	A	B	B	A	D	A	C	C	B	C	A	C	A	C	D	A	D	C	C	C	D	B
1265	1	C	B	D	C	B	D	B	C	D	A	C	A	A	B	A	B	C	B	D	D	C	C	B	D	C	A	C	B	B	B	B	A	A	C	A	A	C	C	A	C	C	C	D	C	C	C	D	B
1266	1	D	D	C	C	B	D	C	D	D	A	C	D	A	C	D	D	C	B	C	B	C	C	B	B	B	A	A	B	D	A	C	A	C	B	B	D	A	A	A	C	D	A	D	C	C	C	D	A
1267	1	B	D	D	C	A	D	A	D	D	A	C	B	A	B	D	C	C	B	C	B	C	C	B	D	A	B	C	D	B	D	C	A	D	C	B	C	C	A	A	C	C	B	C	C	C	C	D	B
1269	1	D	B	D	C	A	D	A	B	D	A	C	B	A	D	D	D	C	B	A	D	A	A	A	D	C	B	D	D	B	C	C	A	C	B	A	B	A	C	A	D	A	B	D	C	C	C	D	A
1270	1	D	C	D	B	C	D	C	D	A	A	B	B	A	B	B	C	C	B	C	D	A	C	A	D	B	A	A	D	B	D	B	B	C	B	A	D	A	C	A	C	D	B	D	C	C	C	D	A
1271	1	D	D	D	C	A	D	A	D	D	A	C	B	A	D	B	D	C	D	C	D	C	C	B	B	B	C	A	D	B	C	C	B	C	C	B	D	C	A	A	C	D	A	D	C	C	C	B	B
1272	1	D	C	D	C	A	D	A	B	D	C	C	B	A	C	D	D	D	C	C	D	B	D	B	D	B	A	D	D	B	D	A	B	C	B	B	D	A	C	A	C	B	B	D	C	C	C	D	B
1273	1	D	D	B	C	A	D	C	D	D	A	D	A	A	C	B	B	C	B	D	D	B	A	C	B	B	A	A	A	D	D	A	A	D	C	A	C	A	D	A	C	A	C	D	B	C	C	D	C
1274	1	D	C	D	C	A	D	A	D	D	A	C	B	A	D	D	C	C	C	C	D	C	D	B	D	B	B	D	B	B	D	C	C	C	C	B	C	A	A	A	C	B	A	D	C	C	C	A	B
1276	1	B	B	D	C	B	D	A	D	D	A	C	B	A	C	D	C	C	B	C	D	C	D	C	B	B	B	A	B	B	D	C	B	C	D	B	D	A	C	A	C	D	A	D	C	C	C	D	B
1277	1	B	D	D	C	B	D	A	C	D	A	A	B	B	C	D	D	C	D	C	D	C	C	B	B	B	D	A	B	B	D	C	B	C	B	B	D	A	C	A	C	D	A	D	C	C	C	D	C
1278	1	D	C	D	C	B	D	A	D	D	A	C	B	D	D	D	D	C	B	C	D	A	C	A	D	B	B	A	D	B	D	C	A	C	D	B	B	A	A	A	C	B	A	D	C	C	C	D	B
1279	1	D	B	D	C	B	D	A	D	D	A	B	D	A	D	D	A	C	B	C	D	B	A	B	D	C	A	C	D	D	D	A	B	C	C	A	D	A	A	A	B	B	A	D	C	C	C	D	B
1280	1	B	D	D	C	B	D	A	C	A	B	C	D	A	B	A	D	C	B	C	B	A	A	B	C	B	A	C	B	B	D	B	A	C	C	A	D	A	A	D	C	D	A	D	B	C	C	D	B
1281	1	D	D	B	C	D	D	C	A	A	A	C	B	A	B	D	A	C	C	B	D	C	D	B	D	B	A	D	C	D	A	A	A	D	C	B	D	C	A	A	C	D	B	D	B	C	C	D	D
1282	1	B	C	C	C	B	A	D	C	D	A	B	A	A	D	A	D	C	B	D	D	C	C	C	B	B	C	A	A	B	D	D	B	C	C	A	D	A	A	A	D	B	B	D	B	C	C	D	A
1283	1	D	D	D	C	A	D	A	D	D	A	D	D	A	D	D	C	C	B	C	D	A	C	B	D	B	A	A	B	B	D	C	B	C	C	B	C	A	A	A	C	B	A	D	C	C	C	D	B
1284	1	B	B	C	C	A	B	C	D	A	A	C	B	A	A	D	C	C	B	C	D	C	D	B	B	A	A	D	D	B	C	A	A	C	D	A	C	A	D	A	C	B	A	D	C	D	C	D	B
1286	1	D	D	C	C	B	D	D	C	D	A	C	B	A	D	A	B	C	B	D	D	A	D	B	D	C	C	C	D	D	D	A	A	A	C	A	D	A	A	A	C	B	A	D	C	C	C	D	C
1287	1	B	D	D	C	A	D	C	C	B	A	A	B	A	D	D	D	C	C	C	B	C	D	B	D	A	A	B	C	D	A	C	A	C	C	A	B	C	A	A	B	D	A	D	C	C	C	D	A
1288	1	D	D	B	C	A	D	A	A	D	A	D	A	A	C	D	D	C	D	C	D	C	C	B	D	C	A	A	B	B	D	A	A	D	B	B	C	A	A	D	C	A	D	D	C	C	C	D	C
1289	1	D	C	B	C	B	D	A	D	D	B	D	D	A	B	D	C	C	B	C	D	C	C	A	B	B	B	A	D	B	D	A	C	C	C	A	D	A	A	A	C	B	A	D	C	C	C	D	B
1290	1	D	C	C	C	A	D	A	D	A	A	B	B	A	D	D	C	C	B	C	D	A	D	B	D	B	B	A	D	B	C	B	A	C	C	B	C	A	A	D	C	B	D	D	B	C	C	D	A
1291	1	B	D	B	C	B	D	C	B	D	A	A	B	A	B	B	D	C	B	C	D	B	D	B	D	B	D	C	D	D	D	B	A	C	B	B	C	C	A	A	C	D	B	D	C	C	C	D	B
1292	1	D	D	B	C	B	D	A	C	A	A	C	B	A	C	D	D	C	B	C	D	C	C	C	D	C	C	A	B	A	D	B	A	B	C	B	A	C	C	A	B	C	A	D	B	C	C	D	A
1293	1	D	B	B	C	A	D	A	D	A	A	C	B	A	B	D	C	C	C	C	B	A	D	B	D	B	A	A	B	A	D	C	A	C	C	B	C	A	A	A	C	D	A	D	C	C	C	D	A
1294	1	B	B	D	C	B	D	B	A	A	A	B	D	A	D	D	A	C	C	D	D	B	D	B	D	B	B	C	D	D	D	A	A	C	D	A	D	C	B	A	C	D	A	D	B	C	C	D	A
1296	1	B	D	D	C	B	B	A	D	A	C	B	A	A	B	D	C	C	B	C	D	C	C	C	B	B	D	B	B	B	A	B	C	C	B	B	D	A	A	A	C	B	A	D	C	C	C	D	B
1297	1	D	D	D	C	B	D	B	D	D	A	C	A	A	C	D	C	C	C	C	B	B	A	B	B	B	D	A	C	B	D	B	A	D	C	A	D	C	A	A	C	B	C	D	B	C	C	A	A
1298	1	D	D	D	C	B	D	A	D	D	A	C	B	A	C	D	D	C	D	C	D	A	D	B	B	B	A	A	B	B	D	D	B	D	C	B	D	A	A	A	C	D	A	D	C	C	C	D	B
1299	1	D	D	D	C	B	D	C	D	D	C	B	B	A	A	D	A	C	C	C	D	C	D	B	B	B	D	C	B	B	D	A	A	D	B	A	B	A	C	B	C	B	A	D	C	C	C	D	B
1300	1	D	B	C	C	B	D	A	D	D	C	D	B	A	B	B	C	C	B	C	D	B	C	B	D	B	B	D	D	C	D	C	A	C	B	B	C	C	C	A	B	D	A	D	C	C	C	D	B
1301	1	B	B	D	C	B	D	D	D	D	A	C	B	A	D	D	C	C	B	C	D	C	C	B	B	B	B	C	B	B	D	B	B	C	C	B	D	A	A	B	C	A	A	D	C	C	C	D	B
1302	1	B	D	D	C	A	D	A	B	D	A	A	B	A	C	D	D	C	B	C	D	A	A	B	D	B	A	D	D	B	D	B	A	C	D	B	A	A	A	D	C	B	C	D	C	C	C	D	B
1303	1	D	B	D	C	A	D	A	D	D	A	C	B	A	A	D	D	C	B	C	D	A	A	B	D	B	A	D	D	D	A	D	A	D	C	B	B	A	D	A	B	C	A	D	B	C	C	D	D
1305	1	D	D	D	C	B	D	D	D	A	A	C	B	A	B	D	C	C	B	C	D	A	D	A	D	B	D	A	B	D	B	B	A	C	C	B	D	A	A	D	C	D	A	D	C	C	C	D	B
1306	1	D	D	D	C	B	D	A	B	D	C	A	B	A	C	D	C	C	B	C	D	B	C	B	D	B	D	A	D	B	D	C	B	C	C	B	C	A	C	B	C	D	A	D	B	C	C	D	B
1307	1	B	B	C	C	B	D	D	D	C	B	A	B	A	A	D	A	C	B	B	B	A	D	C	D	B	C	C	C	C	D	A	B	C	A	B	C	A	A	B	_	B	A	D	C	C	D	D	A
1308	1	B	D	A	C	A	A	A	D	D	A	C	B	A	D	D	D	C	A	C	D	B	C	D	D	C	C	B	D	B	A	A	A	C	C	A	A	D	D	A	B	A	B	D	B	C	C	D	B
1309	1	D	C	D	C	B	D	A	D	D	A	C	B	A	C	D	C	C	C	C	D	C	C	B	B	B	D	C	B	B	D	A	B	C	C	B	D	A	A	A	D	B	A	D	C	C	B	D	B
1311	1	D	B	D	C	B	D	A	C	D	A	C	B	A	D	D	D	C	C	C	D	A	D	C	D	B	B	D	B	B	D	B	A	C	C	B	A	A	A	A	C	B	A	D	C	C	C	D	A
1312	1	D	D	D	C	A	D	A	C	A	A	C	B	A	C	B	D	C	B	D	C	D	B	B	D	B	A	A	D	D	A	B	B	A	C	B	D	A	A	A	C	D	A	D	C	C	C	B	D
1313	1	B	B	D	C	A	D	A	D	D	A	C	B	A	B	D	C	C	B	C	D	A	C	A	B	B	D	D	B	B	D	B	B	C	C	B	C	A	A	A	C	B	A	D	C	C	C	D	B
1314	1	D	D	B	C	B	D	A	A	A	B	C	B	A	C	A	D	C	C	D	D	D	A	B	D	B	C	B	A	D	C	A	A	C	C	B	A	B	C	A	B	C	A	D	C	C	C	D	B
1315	1	D	D	D	C	B	D	A	D	D	A	B	B	A	B	D	C	A	B	C	D	C	C	B	C	B	D	D	B	B	C	C	D	C	C	A	D	A	A	A	C	A	A	B	C	C	C	D	D
1316	1	C	C	C	C	B	D	C	C	A	A	C	D	A	C	A	D	C	B	C	B	A	A	B	C	B	A	D	D	C	D	A	B	C	C	A	D	A	A	D	C	B	A	D	B	C	C	D	A
1318	1	B	D	D	C	B	D	A	D	D	A	C	B	A	C	D	C	C	B	C	D	A	A	C	D	C	A	D	A	C	D	B	B	C	C	B	A	A	A	A	C	D	A	D	C	C	C	D	B
1319	1	D	B	C	C	B	D	A	D	D	A	C	A	A	D	D	A	C	B	C	D	A	D	C	B	B	C	B	D	B	D	A	D	D	C	A	D	A	A	A	C	A	A	D	C	C	C	D	A
1322	1	D	C	D	C	D	D	A	C	D	A	C	B	A	D	A	C	C	B	D	C	C	D	C	B	B	D	D	B	C	C	D	A	C	C	B	A	A	C	A	C	A	C	C	C	C	B	D	C
1323	1	A	D	B	C	A	D	A	D	D	A	C	B	A	C	D	C	C	C	C	D	A	D	B	D	B	C	D	D	D	D	A	A	C	C	B	D	A	A	D	B	D	A	D	C	C	C	D	C
1324	1	D	D	D	C	B	B	A	D	D	A	C	B	A	D	D	A	C	D	C	D	C	C	A	B	C	D	A	D	B	D	B	B	C	C	B	D	A	C	A	C	D	B	D	C	C	C	D	B
1325	1	B	D	C	C	A	D	D	C	B	A	A	B	A	C	D	C	C	C	D	D	D	D	C	B	B	B	D	B	B	C	A	B	C	C	A	D	D	A	A	C	B	A	C	B	C	C	D	A
1326	1	D	C	C	C	B	D	C	A	D	A	C	D	A	C	C	B	C	B	D	B	A	C	B	D	B	A	A	B	A	D	A	A	C	B	B	D	D	A	A	C	B	A	D	C	C	C	D	D
1327	1	D	B	B	C	A	B	D	A	C	A	A	B	A	B	D	B	C	B	B	D	C	C	B	D	B	B	D	C	D	D	B	A	C	C	B	D	B	A	A	C	D	A	D	B	C	C	D	B
1328	1	D	B	D	C	B	D	A	D	D	A	C	B	A	C	D	C	C	B	C	D	C	C	B	B	C	C	A	B	B	D	B	A	C	D	B	C	C	A	A	D	D	B	D	C	C	C	D	B
1330	1	A	B	B	C	A	D	C	D	A	A	C	B	A	B	D	D	C	B	C	D	C	A	B	D	B	D	A	B	B	D	C	A	C	C	B	D	C	A	D	C	D	A	D	C	C	C	D	D
1331	1	D	B	C	C	A	D	B	C	D	B	C	B	A	D	D	D	C	B	D	D	A	A	B	D	C	D	A	D	D	D	C	A	C	C	B	D	A	A	A	C	D	A	C	C	C	C	D	B
1332	1	D	B	C	C	A	D	A	D	D	A	C	B	A	D	D	C	C	B	C	D	A	B	D	B	B	B	A	B	B	D	D	A	D	C	B	C	A	C	A	C	D	A	D	C	C	C	D	B
1333	1	D	B	D	C	B	D	A	D	D	A	C	B	A	B	D	D	C	B	C	D	C	D	B	B	B	D	A	B	B	D	A	A	D	D	A	D	A	C	A	B	A	A	D	C	C	C	D	B
1334	1	B	B	D	C	B	D	A	D	D	A	C	B	A	C	D	C	C	B	C	D	C	C	B	B	B	D	A	B	B	D	C	A	C	C	B	D	A	C	A	C	D	A	D	C	C	C	D	B
1335	1	D	D	C	C	B	D	A	D	A	A	C	B	A	D	D	A	C	B	C	D	C	A	B	B	B	A	A	B	B	D	C	A	D	C	B	D	A	C	A	C	B	A	D	C	C	C	D	B
1337	1	D	B	D	C	B	D	C	D	D	A	C	B	A	D	D	A	C	B	C	D	C	C	B	D	B	B	C	B	B	D	C	A	C	C	B	D	D	A	A	C	D	D	D	C	C	C	D	B
1338	1	D	B	D	C	A	D	A	D	D	A	C	B	A	D	D	C	C	B	C	D	C	C	B	D	B	A	A	B	B	D	C	A	D	C	B	D	A	A	A	C	B	A	D	C	C	C	D	B
1339	1	D	C	B	C	B	D	B	A	D	A	B	B	A	B	A	A	C	A	D	D	A	D	A	B	B	A	A	A	D	D	C	A	C	C	B	A	C	B	A	C	B	A	D	C	C	C	D	A
1340	1	D	B	C	C	B	D	A	D	D	A	C	B	A	C	D	C	C	B	C	B	C	C	B	D	B	D	A	B	B	D	B	A	D	C	B	D	A	C	A	C	D	A	C	C	C	C	D	C
1341	1	D	C	D	C	B	D	A	C	D	C	C	B	A	B	D	D	C	B	C	D	C	C	B	D	B	D	A	D	B	D	B	A	C	C	B	D	A	A	A	C	B	A	D	C	C	C	D	B
1342	1	B	D	C	C	B	D	A	D	D	A	D	B	A	B	D	D	C	B	D	B	B	D	D	D	B	A	A	A	B	D	C	A	C	C	B	D	C	A	A	C	A	A	D	C	C	C	D	A
1343	1	D	B	B	C	A	D	A	B	C	A	C	D	D	C	D	D	C	B	C	D	A	A	A	D	B	C	D	D	D	D	B	B	C	C	B	C	A	C	A	C	A	A	D	C	C	C	D	C
1344	1	D	C	D	C	A	D	A	C	D	A	A	D	A	C	D	C	C	B	A	D	C	D	A	B	B	D	A	B	B	D	C	A	C	B	B	D	C	B	A	C	A	A	D	C	C	C	D	B
1345	1	B	D	D	C	C	D	C	B	D	A	C	B	A	B	D	D	C	C	C	D	A	C	C	D	B	A	B	B	C	D	B	A	D	C	B	D	A	A	A	B	B	B	D	B	C	C	A	B
1347	1	B	D	C	C	B	A	C	D	A	A	C	B	A	D	C	B	C	B	B	D	D	A	B	D	B	C	D	A	D	D	A	B	C	B	A	A	D	A	D	C	C	A	D	B	C	A	D	A
1348	1	B	B	D	C	B	D	A	D	D	A	C	B	A	C	D	D	C	B	C	D	C	D	A	B	B	B	A	B	B	D	A	B	C	C	B	D	A	A	A	C	D	A	D	C	C	C	D	B
1349	1	C	B	D	C	A	D	A	B	D	A	C	B	A	C	D	C	C	C	C	D	A	C	C	D	B	D	C	B	D	D	A	D	C	C	B	D	C	C	A	C	B	A	D	B	B	C	D	D
1350	1	D	D	D	C	A	D	A	D	D	A	C	B	A	C	D	C	C	C	C	D	A	C	B	B	B	A	C	B	B	D	A	B	D	C	A	D	A	A	A	C	D	A	D	C	C	C	D	B
1351	1	D	C	D	C	B	D	A	D	D	A	C	D	A	D	D	C	C	B	C	D	C	A	B	D	B	C	A	B	B	D	B	A	C	C	A	D	A	A	A	C	D	A	D	C	C	B	A	B
1352	1	B	D	D	C	B	D	B	B	D	A	C	B	A	C	D	D	C	D	C	D	B	D	B	B	B	D	D	B	D	D	A	A	D	B	B	C	A	A	A	C	D	A	D	C	C	C	D	B
1353	1	D	D	B	B	B	D	D	C	A	A	B	B	A	D	B	C	C	B	D	D	A	A	A	D	B	D	B	D	B	D	C	B	A	A	A	D	A	A	A	D	D	A	D	C	C	C	A	A
1354	1	B	A	D	B	A	B	A	C	A	A	A	D	A	B	D	D	A	D	C	D	B	B	B	D	B	B	C	B	D	A	D	B	C	C	B	D	A	A	A	A	D	C	D	B	C	C	D	C
1355	1	D	B	D	C	B	D	A	D	D	A	C	B	A	C	D	D	C	D	C	D	A	C	C	D	B	A	A	D	D	D	B	D	C	C	B	D	A	B	A	C	B	A	D	C	C	C	D	B
1356	1	D	C	D	C	B	D	C	D	A	A	D	B	A	C	D	C	C	C	C	D	C	C	B	B	B	A	C	D	C	C	A	B	D	C	A	D	C	A	A	A	A	A	D	C	C	C	D	A
1358	1	D	D	D	C	B	D	A	C	D	A	C	B	A	D	A	C	C	B	C	D	C	C	B	B	B	D	A	B	B	D	B	C	C	D	B	D	A	C	B	C	D	A	D	C	C	C	B	B
1359	1	D	D	D	C	A	D	A	B	D	A	C	B	A	D	B	D	C	C	C	D	A	C	C	D	B	B	A	D	D	A	B	B	C	D	B	D	A	D	A	C	B	A	D	C	C	C	A	B
1360	1	B	D	B	C	A	D	A	D	D	C	C	D	A	D	D	C	C	D	C	D	A	C	B	D	B	D	A	B	B	D	C	B	C	C	B	D	A	A	A	C	D	A	D	C	C	C	D	B
1361	1	D	B	D	C	A	D	A	D	D	A	C	A	A	B	D	D	C	B	C	D	C	A	A	D	B	A	A	B	B	D	B	C	D	C	B	C	A	D	A	C	D	A	D	C	C	C	D	B
1362	1	D	B	C	B	B	D	A	D	D	A	C	B	A	A	D	C	C	B	C	D	A	C	B	B	B	B	C	D	D	D	B	B	D	C	A	D	A	A	A	A	B	C	D	C	C	C	D	B
1363	1	D	A	B	C	B	D	D	D	D	A	C	B	A	B	D	A	C	D	X	D	B	A	B	D	B	B	A	D	C	A	C	A	C	C	A	D	A	A	A	C	D	B	A	C	C	B	D	B
1364	1	D	B	D	C	B	D	A	D	D	A	C	B	A	C	D	A	C	B	C	D	B	C	B	D	B	B	A	B	B	D	D	A	C	C	B	C	A	C	A	C	D	A	D	C	C	C	D	B
1365	1	C	B	B	C	A	D	A	D	A	A	C	D	A	D	D	C	C	D	D	D	C	A	B	D	B	D	B	B	C	D	A	C	C	C	B	D	C	A	A	B	B	A	D	B	C	D	D	A
1366	1	C	D	D	C	B	B	A	D	A	A	C	B	A	C	D	C	C	D	C	D	B	D	B	D	B	A	D	D	A	B	A	B	C	C	A	D	C	A	A	C	D	A	D	C	C	C	D	A
1368	1	B	D	B	C	A	A	B	C	A	A	C	B	A	C	A	D	C	C	C	B	B	A	B	D	A	A	B	D	D	C	B	A	C	A	A	A	A	A	A	A	A	C	D	C	C	C	D	B
1370	1	D	B	D	C	A	D	A	D	D	A	C	B	D	D	D	C	C	B	C	D	B	C	B	D	C	B	A	D	B	D	C	B	D	C	B	D	A	C	A	D	D	A	D	C	C	C	D	B
1372	1	D	B	C	C	B	D	B	C	D	A	C	D	A	A	D	D	C	B	C	D	A	D	B	D	B	B	A	A	D	A	A	A	C	D	B	A	D	D	D	C	D	A	D	C	C	C	A	B
1373	1	D	B	C	C	A	D	C	C	D	A	D	B	A	C	D	D	C	C	C	D	C	C	A	D	B	C	A	D	B	D	A	B	D	C	A	D	D	A	D	C	D	A	D	C	C	C	A	B
1374	1	D	C	D	C	B	D	D	D	C	C	C	D	A	D	A	C	D	C	C	B	A	D	A	D	B	D	D	D	D	D	C	A	C	C	A	D	A	C	A	C	D	A	D	C	C	C	D	A
1375	1	B	B	D	C	B	D	A	B	A	A	C	B	A	D	D	B	C	C	C	D	A	D	B	D	C	A	A	A	B	C	A	B	C	D	B	A	C	A	A	C	D	C	D	C	C	C	D	A
1377	1	D	B	D	C	A	D	A	D	D	A	C	B	C	C	D	A	A	B	C	D	A	A	B	C	B	A	A	D	A	D	C	A	D	B	B	D	A	A	D	C	B	A	D	C	C	C	D	B
1378	1	D	D	D	C	B	D	C	B	A	A	B	B	A	D	A	D	C	D	C	D	B	D	A	D	B	B	A	D	C	D	A	C	C	B	A	A	B	A	A	C	A	C	D	B	C	C	D	C
1379	1	B	B	B	C	B	D	A	A	A	A	C	D	A	B	A	C	C	B	C	D	B	D	A	D	B	D	B	D	D	C	A	B	A	C	A	D	A	D	A	C	D	A	D	C	C	A	D	B
1380	1	B	B	B	C	A	D	A	D	D	A	C	B	A	D	D	C	C	D	C	D	A	A	B	D	B	B	A	B	D	D	A	A	C	C	B	D	A	A	A	C	B	B	D	C	C	C	D	B
1381	1	D	B	C	C	B	D	A	D	D	A	C	B	B	D	A	D	C	B	C	D	C	D	A	B	C	D	D	D	B	B	B	B	C	B	B	B	A	C	A	B	D	B	D	C	C	C	D	B
1382	1	B	D	B	C	A	D	C	C	B	A	C	B	A	C	D	D	C	C	C	D	A	A	C	D	A	C	C	D	A	D	A	B	A	A	B	A	A	A	D	A	B	A	D	C	C	C	A	D
1383	1	D	D	B	C	A	D	A	D	B	A	C	B	A	D	A	D	C	B	B	D	A	D	B	D	B	A	A	D	C	D	A	A	C	D	A	D	A	A	A	C	D	A	D	C	C	C	D	A
1384	1	D	B	C	C	B	B	D	D	A	C	C	B	A	D	D	D	C	B	C	B	C	D	A	D	C	A	C	B	C	D	B	A	D	C	B	D	C	A	A	D	B	A	D	C	C	C	D	B
1385	1	B	B	D	C	A	D	A	C	A	A	D	B	A	C	D	C	C	B	C	D	A	D	B	D	B	D	D	B	B	D	C	A	C	C	B	D	A	C	A	C	D	A	A	C	C	C	D	B
1387	1	D	D	B	C	C	D	C	D	A	A	C	D	A	B	D	B	C	B	C	D	C	C	C	B	B	C	C	D	B	D	A	A	C	B	B	C	A	A	A	D	B	A	D	C	C	C	D	A
1388	1	D	D	D	C	A	D	A	D	D	B	C	B	A	C	D	D	C	B	C	D	A	C	B	B	B	A	A	B	A	D	B	A	C	C	B	A	A	A	A	C	D	A	D	C	C	C	D	B
1389	1	D	D	D	C	A	D	A	D	D	A	C	B	A	C	D	C	C	D	C	D	C	D	A	D	B	D	A	B	B	D	D	B	C	C	B	C	A	A	A	C	D	B	D	C	C	C	A	B
1390	1	A	C	D	C	A	D	C	D	A	A	C	B	A	D	D	D	C	B	A	D	A	D	B	D	B	A	C	D	B	D	C	A	C	C	B	D	B	A	A	C	D	A	D	B	C	C	D	A
1391	1	D	D	D	C	B	B	A	A	D	A	C	A	A	C	D	D	C	B	C	D	C	C	A	B	B	B	A	D	B	D	C	B	C	C	B	D	A	A	A	C	D	B	D	C	C	C	D	A
1392	1	D	D	B	B	B	B	A	D	D	A	C	B	B	C	D	A	C	B	D	D	C	C	C	D	B	B	C	D	D	D	B	A	D	D	A	C	A	A	A	C	A	A	D	B	C	C	D	A
1393	1	D	B	C	C	A	A	A	D	D	A	C	B	A	D	D	C	C	B	C	D	C	D	B	D	B	D	D	B	B	D	C	B	C	C	B	D	A	D	B	D	A	B	D	C	C	C	C	B
1394	1	D	D	D	A	D	D	A	A	A	A	C	D	A	B	A	C	C	C	C	B	A	D	B	D	B	B	A	D	B	A	B	A	C	D	B	A	A	C	B	C	A	A	D	C	C	C	A	D
1395	1	C	D	D	C	B	D	B	C	D	A	C	B	A	A	C	D	C	C	C	D	A	A	B	D	B	D	A	B	B	C	A	C	C	C	B	C	C	D	D	D	D	B	D	C	C	C	D	A
1396	1	D	C	D	C	B	A	A	B	D	A	C	B	A	D	D	C	C	C	C	D	C	B	A	D	B	A	A	D	D	D	B	B	D	C	B	D	A	A	A	C	D	A	D	C	C	C	D	A
1397	1	D	C	D	C	B	D	A	C	D	A	C	B	A	D	A	C	C	B	C	D	C	C	A	B	B	C	D	D	D	D	A	B	C	C	D	C	C	A	A	A	B	A	D	C	C	C	D	B
1398	1	D	D	D	C	B	D	A	D	D	C	C	B	A	B	D	C	C	B	C	D	C	C	B	D	B	D	A	B	D	D	B	B	C	C	B	D	A	A	B	C	B	A	D	C	C	C	D	B
1399	1	D	D	C	C	B	D	A	D	B	A	C	B	D	B	D	C	C	B	C	D	C	C	C	D	B	B	B	D	B	D	B	B	C	D	B	D	A	A	A	C	B	A	D	C	C	C	D	D
1400	1	B	B	D	C	B	D	A	D	A	A	C	B	C	B	D	A	C	A	C	D	C	C	B	D	B	A	A	D	D	D	A	A	C	B	B	D	A	D	A	C	D	A	D	C	C	C	A	A
1401	1	D	B	D	C	A	D	A	D	D	C	C	B	A	C	D	C	C	C	C	D	B	B	B	D	B	B	D	B	D	D	C	A	C	C	B	D	C	A	A	C	C	A	C	C	C	C	D	B
1402	1	B	D	D	C	B	A	A	C	C	A	C	B	A	A	A	D	C	B	D	D	A	A	A	D	B	C	B	D	B	D	D	A	C	B	A	D	C	A	D	B	D	A	D	C	C	C	D	A
1403	1	D	C	B	B	D	D	B	C	A	A	C	B	A	D	A	C	C	D	C	D	C	D	B	D	B	B	C	D	B	D	A	B	C	B	B	D	B	D	A	C	B	A	D	C	C	C	D	A
1404	1	D	C	D	C	B	A	A	C	D	A	C	A	A	D	D	C	C	D	C	D	A	C	B	C	B	A	C	D	A	D	B	A	C	C	B	D	A	A	A	C	A	A	D	C	C	C	D	B
1405	1	D	B	D	C	A	D	A	B	D	A	C	B	A	B	D	D	C	D	C	D	A	A	C	D	B	C	D	D	B	D	B	A	C	D	B	D	A	C	A	C	D	A	D	B	C	C	D	B
1406	1	D	D	D	C	B	D	D	D	D	A	C	B	A	C	A	C	C	B	C	D	A	C	A	D	B	D	C	D	D	D	A	A	C	C	B	C	A	A	A	C	D	B	D	C	C	C	D	D
1407	1	B	D	D	C	B	D	C	D	A	A	C	D	A	C	D	C	C	C	C	D	C	A	D	D	B	A	B	D	D	C	B	D	C	C	B	D	A	A	A	C	B	A	D	C	C	C	A	B
1408	1	D	D	D	C	A	D	C	B	D	A	C	D	A	C	A	C	C	D	C	D	B	D	B	C	B	B	A	D	D	D	B	C	D	C	B	D	A	A	A	C	D	B	D	B	C	C	D	D
1410	1	D	D	D	C	A	B	A	D	D	A	C	B	A	D	D	D	C	B	C	B	B	A	C	C	C	A	D	D	D	D	A	B	C	C	B	A	A	A	D	C	B	A	D	B	C	C	D	B
1411	1	D	B	D	C	B	A	D	B	C	C	C	B	A	C	D	D	C	C	C	B	A	D	A	D	A	A	D	D	D	A	A	A	C	C	A	D	B	D	A	B	D	A	D	B	C	C	D	A
1412	1	A	C	B	C	A	D	B	B	D	A	B	B	A	C	D	D	C	A	C	B	A	D	B	B	B	A	D	B	B	D	A	A	C	C	C	D	C	A	A	C	B	A	D	C	C	C	A	B
1413	1	D	D	B	C	A	A	C	D	D	A	C	B	A	D	D	A	A	B	C	B	A	A	A	D	C	A	A	D	D	A	A	A	C	C	B	D	A	C	A	B	D	A	D	B	C	C	A	A
1414	1	D	B	D	D	B	D	A	A	D	A	C	A	A	D	D	A	C	B	C	D	C	A	B	D	A	D	A	D	D	D	C	D	D	C	B	D	A	A	A	C	D	A	D	C	C	C	D	B
1416	1	D	D	A	C	A	A	C	C	C	D	C	B	A	C	D	A	C	B	A	D	A	C	B	C	B	A	D	B	B	D	B	B	C	C	B	D	A	A	A	C	D	A	D	C	C	C	D	B
1417	1	D	B	B	C	A	D	A	D	A	A	C	B	A	C	D	D	C	C	C	D	A	D	B	D	A	B	A	D	B	B	A	A	A	C	B	D	C	A	A	A	D	A	D	C	C	C	D	B
1418	1	D	D	D	C	B	D	A	B	B	D	C	B	A	C	A	D	C	D	B	B	A	D	C	D	B	A	C	D	D	D	C	A	A	B	A	A	B	B	D	C	B	A	D	C	C	C	D	A
1419	1	D	B	D	C	A	D	A	D	D	A	C	B	A	D	D	D	C	B	C	D	C	D	D	B	B	D	A	D	B	D	B	B	C	C	B	D	A	A	B	B	B	A	D	C	C	B	D	B
1420	1	A	D	D	C	B	D	A	D	D	A	C	B	A	B	D	C	C	B	C	D	C	D	B	B	B	A	A	B	B	D	A	B	D	B	A	D	A	C	A	C	D	A	D	C	C	C	D	B
1421	1	D	D	D	C	B	D	A	C	C	A	C	B	A	C	D	D	C	B	C	D	B	D	B	B	C	D	D	D	B	B	A	A	C	B	B	D	C	A	A	C	D	A	D	C	C	C	D	B
1422	1	B	B	B	C	B	D	A	D	D	A	C	B	A	D	D	C	C	B	C	D	C	A	B	D	B	D	A	D	B	C	B	C	D	C	B	B	A	C	A	C	D	B	D	B	C	C	D	B
1423	1	C	B	B	C	B	D	B	D	D	A	C	B	A	D	D	C	C	B	C	D	A	D	B	C	B	A	D	D	D	D	C	B	C	C	B	D	A	D	A	C	B	C	D	B	D	C	D	A
1424	1	D	B	B	C	A	D	A	C	D	D	C	B	A	D	D	D	C	C	C	D	A	C	B	D	C	C	D	C	B	D	B	B	C	C	B	A	C	D	A	B	D	A	D	C	C	C	D	B
1425	1	A	B	B	C	C	D	D	B	A	A	C	B	A	C	D	A	C	C	D	D	A	D	B	D	C	D	A	D	B	D	D	B	A	B	B	C	A	C	A	C	B	C	D	C	C	D	D	B
1426	1	D	D	D	C	B	D	A	C	D	A	C	B	A	C	D	D	C	B	C	D	B	C	B	B	B	A	A	B	B	C	B	A	C	C	B	C	A	A	D	B	A	A	D	C	C	C	D	B
1427	1	B	B	D	C	B	D	A	D	D	A	C	B	A	D	D	D	C	B	C	D	C	C	B	B	B	C	A	B	B	D	B	A	D	C	B	D	A	A	A	D	D	B	D	C	C	C	D	B
1428	1	B	D	A	C	B	D	A	A	C	A	C	A	A	B	A	A	C	C	D	D	D	D	A	D	B	D	D	D	B	C	A	A	C	A	A	B	C	B	A	C	B	B	D	C	C	C	D	A
1429	1	D	D	B	C	A	D	A	D	D	C	B	B	A	C	D	C	C	B	C	D	A	D	B	B	B	D	D	D	D	D	C	A	C	C	B	D	A	A	A	C	D	A	D	C	C	C	D	A
1430	1	A	B	D	C	C	D	A	C	D	A	C	B	A	D	D	D	C	B	C	D	A	C	B	D	B	A	A	B	D	C	D	D	C	C	A	D	A	A	A	C	A	A	D	C	C	C	D	B
1431	1	D	D	D	C	B	D	B	D	D	A	C	B	A	B	D	C	C	B	C	D	C	D	B	D	B	A	D	B	B	A	A	B	C	C	A	C	A	A	A	C	D	A	D	C	C	C	D	A
1432	1	B	D	D	C	A	D	A	D	D	A	C	B	A	D	D	C	C	D	C	D	C	C	B	D	B	B	A	B	B	D	A	A	D	C	B	D	A	A	A	C	D	A	D	C	C	C	D	B
1433	1	D	B	D	C	A	D	A	A	A	C	C	B	A	C	A	C	C	D	C	D	C	D	B	B	B	A	A	D	D	D	B	A	C	C	B	C	D	C	D	D	D	A	D	C	C	C	B	B
1434	1	D	D	D	C	A	D	A	C	A	A	C	B	A	C	A	C	C	B	C	D	C	D	C	D	B	D	D	D	B	D	B	C	C	C	A	C	A	C	A	C	D	A	D	C	C	C	D	B
1435	1	D	D	D	C	B	D	C	D	D	A	C	B	A	D	D	C	C	B	C	D	B	D	C	B	C	A	A	D	B	D	A	A	D	B	B	D	A	A	A	C	B	A	D	C	C	C	D	B
1436	1	B	D	C	C	B	D	C	B	D	B	A	B	B	B	D	D	C	B	C	B	A	A	A	B	C	A	A	D	B	C	B	D	C	C	B	A	A	A	D	C	B	D	D	B	C	C	B	A
1437	1	D	D	D	C	A	D	A	B	D	A	D	B	A	B	D	B	C	B	C	D	A	C	B	D	B	A	D	D	D	B	A	A	C	B	B	D	A	A	A	C	B	B	D	C	C	C	D	B
1439	1	B	B	D	B	A	D	B	B	D	A	D	B	A	D	D	D	C	B	C	D	C	C	B	D	B	A	D	D	B	C	A	A	D	C	B	D	A	A	A	C	D	A	D	C	C	C	C	B
1440	1	D	D	D	C	B	D	A	D	D	A	C	B	A	C	D	C	C	B	C	D	C	C	A	D	B	A	A	B	B	D	A	B	C	C	B	D	A	C	A	C	D	B	D	C	B	C	D	B
1441	1	D	D	D	C	A	D	A	C	D	A	C	B	A	C	D	C	C	B	C	D	C	D	B	D	B	A	A	D	B	D	D	B	C	C	B	D	A	A	A	C	B	A	D	C	C	C	D	A
1443	1	D	B	B	C	A	D	C	D	D	A	C	B	A	D	D	C	C	B	C	D	A	A	B	D	B	C	A	B	B	D	B	A	C	C	A	C	A	A	A	C	B	A	D	C	C	C	D	B
1444	1	D	C	D	C	A	B	C	C	D	A	B	B	A	B	D	D	C	D	C	D	C	D	B	B	B	A	D	D	B	D	A	A	C	C	B	D	A	A	A	B	A	A	D	C	C	C	D	B
1445	1	B	B	D	C	B	D	A	C	A	A	B	B	A	C	D	D	C	B	C	B	C	C	D	D	C	A	C	B	B	D	A	B	C	C	B	D	A	C	A	C	D	A	D	C	C	C	D	B
1447	1	D	D	D	C	D	D	A	C	D	A	C	A	A	C	D	C	C	B	C	D	A	A	B	D	B	B	A	B	B	B	C	A	D	C	B	C	B	C	A	C	D	A	D	C	C	B	A	B
1448	1	B	B	D	C	A	D	D	B	D	A	C	B	A	D	D	C	C	D	C	D	B	C	B	D	B	A	D	B	D	D	B	B	C	C	B	D	C	A	D	A	D	A	D	C	C	C	D	B
1449	1	B	D	B	B	B	D	A	D	D	A	C	B	A	D	B	A	C	B	C	D	C	C	B	D	C	A	A	B	B	A	A	B	D	C	A	A	A	C	A	A	B	A	D	B	C	C	D	B
1450	1	D	B	B	C	B	D	C	B	A	A	C	B	A	B	D	D	C	B	C	D	B	C	B	D	B	A	A	D	B	D	C	A	C	C	B	D	A	A	A	C	A	B	D	B	C	C	D	B
1451	1	D	D	D	C	A	D	A	D	D	C	C	A	A	D	D	C	C	B	C	D	C	B	B	B	B	D	A	B	B	D	B	A	C	C	B	C	A	C	A	C	D	A	D	C	C	C	B	B
1452	1	D	D	D	C	A	B	C	A	D	B	C	B	A	A	D	D	C	B	C	D	A	C	B	D	B	B	A	B	B	C	A	A	C	C	A	B	A	C	A	C	A	A	D	C	C	C	D	B
1453	1	B	C	D	C	B	D	A	D	D	A	C	B	A	B	D	D	B	D	C	D	A	D	A	B	B	A	C	D	B	D	C	A	C	D	B	D	A	D	A	C	B	A	D	C	C	C	D	B
1455	1	B	D	B	C	C	D	A	A	A	D	B	B	A	B	D	D	C	A	D	A	D	D	B	A	D	D	A	D	B	D	A	B	A	B	A	D	C	C	A	A	C	D	A	B	C	C	D	D
1456	1	D	D	B	C	D	D	B	C	C	A	D	B	A	C	A	D	C	B	D	D	B	A	B	B	B	B	D	D	B	D	A	A	C	C	A	D	A	A	A	C	D	A	D	C	C	C	D	A
1457	1	B	A	D	C	B	D	A	D	D	A	C	B	A	D	D	D	C	B	C	D	C	A	B	D	C	B	D	D	B	D	B	A	C	C	B	C	A	C	A	C	D	A	D	C	C	C	B	B
1458	1	C	C	C	C	B	B	D	C	D	A	B	D	A	C	A	B	C	B	C	D	A	A	A	D	B	B	C	B	D	C	B	A	C	C	B	C	A	D	A	C	A	C	D	C	C	C	D	B
1459	1	D	B	B	C	B	D	A	B	A	A	C	B	C	C	D	D	C	D	D	D	A	D	B	B	B	B	A	B	B	D	B	A	C	B	B	C	A	A	B	D	D	A	D	C	C	C	D	A
1460	1	D	D	B	C	C	D	B	C	A	B	C	B	A	A	A	D	C	B	C	D	A	D	B	D	A	A	C	D	B	C	A	B	B	C	A	A	B	A	A	C	C	B	C	C	C	C	D	D
1461	1	D	D	D	C	B	D	A	D	D	A	C	D	A	C	D	D	C	B	C	D	C	C	C	D	B	D	A	D	B	D	B	B	C	C	B	D	A	A	D	C	B	A	D	C	C	C	D	B
1462	1	D	D	D	C	B	C	A	D	D	A	C	B	A	C	D	D	C	C	C	D	C	C	B	B	B	A	D	D	B	D	A	A	C	C	A	D	A	A	A	C	B	A	D	C	C	C	B	C
1463	1	D	D	D	C	A	D	B	D	D	A	C	B	A	B	D	C	C	B	C	D	C	C	B	D	B	D	D	B	B	D	A	A	D	C	B	D	A	A	A	C	D	A	D	C	C	C	D	B
1464	1	B	B	D	C	B	D	D	B	A	A	C	B	B	A	A	D	C	B	A	B	B	D	D	D	B	C	A	B	B	D	A	C	C	C	A	D	C	D	A	C	D	A	D	B	C	C	D	D
1465	1	A	D	D	C	B	D	A	B	D	A	C	B	A	C	D	C	C	D	C	D	A	C	A	D	B	A	C	D	C	D	B	A	C	B	B	D	A	A	A	C	B	B	D	C	C	C	D	B
1466	1	D	C	D	C	A	C	A	D	D	A	C	B	A	C	D	A	C	B	C	D	A	D	B	D	A	D	D	D	B	D	A	D	C	C	A	D	A	A	A	C	A	A	D	B	C	C	D	B
1467	1	C	D	D	C	C	B	A	C	D	A	C	D	A	C	A	A	C	B	C	D	A	C	B	D	B	A	D	D	B	D	A	A	C	C	B	D	D	C	A	D	D	A	D	C	C	C	D	B
1468	1	A	C	D	C	A	D	A	D	D	A	C	B	A	C	D	C	C	B	C	D	C	A	A	D	B	D	D	D	B	D	A	A	C	C	B	D	A	C	A	C	B	B	D	C	C	C	D	B
1469	1	D	B	C	C	B	D	A	C	D	D	C	B	A	B	D	C	C	B	C	D	A	D	C	C	B	D	D	B	B	D	B	A	D	B	A	D	A	A	A	C	B	A	B	C	C	D	D	C
1470	1	C	D	D	A	B	D	A	C	D	A	C	B	A	D	A	D	C	B	B	B	A	C	A	D	C	D	C	D	D	B	B	A	C	B	B	D	A	C	A	C	B	A	D	C	C	B	D	B
1471	1	D	D	D	C	B	D	C	D	A	A	C	D	C	C	D	C	C	B	C	D	A	C	C	D	B	C	A	D	D	D	B	A	C	B	A	D	A	A	A	C	D	B	D	C	C	C	B	B
1472	1	D	C	D	C	B	D	A	D	D	A	C	B	A	B	D	D	C	B	C	D	A	D	B	D	A	B	D	D	B	C	B	B	C	C	A	D	A	A	A	C	D	A	D	B	C	C	B	B
1473	1	D	B	D	C	B	D	A	D	D	A	C	B	A	D	D	C	C	D	C	D	A	D	B	B	B	B	A	D	B	D	B	A	D	C	B	C	A	C	A	C	A	A	D	C	C	C	D	D
1475	1	D	B	D	C	A	D	A	D	D	A	C	B	A	C	D	D	C	B	A	D	C	C	B	B	C	B	A	B	B	D	A	A	C	C	B	C	A	A	D	C	B	A	D	C	C	C	D	B
1476	1	D	C	D	C	B	D	A	A	D	A	C	B	A	B	A	C	C	B	C	D	A	D	B	D	B	A	B	B	B	D	B	B	D	B	B	A	A	A	A	C	D	A	D	C	C	C	D	B
1477	1	A	C	B	C	B	D	B	C	D	A	A	B	D	C	D	C	C	B	C	D	A	A	A	B	C	B	C	B	C	D	B	C	C	C	B	D	A	D	B	C	D	A	D	C	C	C	A	B
1478	1	D	C	D	C	B	D	A	D	A	A	C	B	A	B	D	C	C	B	C	D	A	A	B	B	B	D	D	D	B	D	X	X	X	C	B	C	A	A	A	C	D	B	D	C	C	C	D	B
1479	1	B	D	D	C	B	D	A	B	A	A	C	D	A	C	B	D	C	B	C	D	C	B	B	D	B	C	D	B	B	C	A	A	C	C	B	D	A	A	A	C	A	B	D	C	C	C	A	A
1480	1	D	B	D	C	A	D	A	D	D	C	C	B	A	B	D	C	C	B	C	D	A	D	B	D	B	B	A	B	B	D	C	B	D	C	A	D	A	C	A	C	D	A	D	C	C	C	C	B
1481	1	D	C	D	C	C	D	B	D	D	C	C	A	A	C	D	D	C	B	C	B	A	C	C	B	B	A	C	B	B	D	B	B	C	C	A	D	A	C	D	C	B	C	D	C	C	C	D	A
1482	1	D	B	D	C	B	D	A	A	D	A	C	B	A	C	D	A	C	D	C	D	A	C	B	B	B	D	D	D	B	D	B	A	D	C	B	D	B	A	A	C	D	A	D	C	C	C	D	C
1483	1	A	D	D	C	B	C	A	B	D	A	C	A	A	C	B	C	C	C	C	D	A	C	B	D	A	C	C	B	B	D	B	A	C	B	A	D	A	A	A	C	B	A	D	C	C	C	B	B
1484	1	B	C	C	C	B	C	A	B	D	A	B	B	A	C	D	A	C	B	C	D	C	C	C	D	B	B	B	D	B	D	B	A	D	C	A	A	A	A	A	C	B	B	D	C	C	C	D	B
1485	1	D	D	C	C	D	A	C	C	A	A	C	B	D	D	D	B	C	D	B	D	C	A	D	D	B	A	A	B	B	D	D	A	C	D	A	A	A	C	D	C	B	A	D	C	C	C	D	B
1486	1	D	D	D	C	B	D	A	B	A	A	C	D	A	C	C	D	C	D	C	B	C	D	B	D	B	A	A	B	D	A	B	D	C	C	B	D	A	A	A	C	B	A	D	C	C	C	D	A
1487	1	D	D	D	C	A	D	A	D	A	A	C	A	A	C	D	C	C	B	C	D	C	D	A	B	C	C	D	D	C	D	B	A	C	C	B	D	A	A	A	C	D	A	D	C	C	C	D	B
1488	1	D	B	D	C	B	D	A	D	D	A	C	B	D	D	D	C	C	B	C	D	A	C	B	B	B	B	A	D	B	D	B	A	D	C	B	D	A	A	D	C	D	A	D	C	C	C	D	B
1489	1	D	C	B	C	A	D	C	B	C	A	C	A	A	D	D	B	C	B	D	B	A	D	D	D	B	D	C	D	B	D	B	D	C	B	B	C	C	A	D	C	B	C	D	B	C	C	D	D
1490	1	D	B	D	C	B	D	A	D	D	A	C	B	A	C	A	D	C	B	C	B	B	D	B	D	B	A	C	B	B	C	A	A	C	C	B	C	A	A	A	C	D	A	D	C	B	C	D	B
1491	1	D	B	D	C	B	D	A	D	D	A	C	B	A	B	D	D	C	B	C	D	C	C	A	B	B	D	A	B	B	D	B	B	C	C	B	D	A	A	A	C	B	A	D	C	C	C	D	B
1492	1	B	C	D	C	A	D	C	A	A	A	C	A	A	C	A	D	C	B	C	D	D	D	A	D	B	C	D	D	B	A	A	B	D	B	B	D	C	D	A	B	B	B	C	C	C	C	D	A
1493	1	C	D	D	C	A	D	A	D	A	A	C	B	A	C	C	C	C	D	D	D	C	C	B	C	B	A	A	D	B	D	A	C	A	D	A	D	D	A	A	C	A	A	D	C	C	C	D	B
1494	1	C	D	D	C	B	D	A	C	B	A	C	D	A	B	C	B	C	B	D	D	C	C	B	D	B	A	C	D	D	C	C	A	C	B	B	D	C	A	A	D	A	B	D	B	C	C	D	A
1495	1	D	B	C	C	B	D	A	C	A	A	C	D	A	C	A	D	C	C	A	C	A	D	A	D	B	D	A	D	D	B	D	A	D	C	A	A	C	A	A	B	B	B	A	C	C	C	D	B
1496	1	D	D	C	C	B	D	C	C	D	A	D	B	A	C	D	C	C	B	C	D	A	D	B	D	B	D	A	B	D	D	C	D	C	C	A	C	A	C	A	C	A	A	D	C	C	C	D	B
1497	1	D	B	C	C	B	D	A	C	B	A	C	A	A	B	A	D	C	B	D	C	A	A	B	D	B	B	A	C	B	A	A	A	C	C	B	C	D	A	D	D	C	C	A	C	C	C	D	A
1498	1	D	C	D	C	B	D	C	B	A	B	C	B	A	C	D	A	C	C	C	D	A	C	A	D	B	A	D	D	B	D	B	A	D	C	B	D	A	A	A	C	D	A	D	B	C	C	D	B
1499	1	D	B	C	C	B	D	C	D	A	A	C	B	A	C	D	D	C	D	C	B	C	A	A	D	C	A	C	D	B	B	A	B	C	B	A	D	D	A	A	C	B	A	D	C	C	C	D	B
1501	1	D	D	B	C	A	D	A	D	A	B	C	D	A	B	D	D	C	B	C	D	A	C	A	D	C	D	A	D	B	D	A	A	D	B	B	D	A	A	D	A	A	A	D	C	C	C	D	B
1502	1	C	D	D	C	A	D	A	D	D	A	D	B	A	C	D	D	C	D	C	D	C	A	A	D	B	D	A	B	C	D	A	A	C	C	A	B	B	A	A	C	B	A	D	B	C	C	A	B
1503	1	D	B	D	C	B	D	A	B	D	A	C	B	A	D	D	A	C	B	C	D	C	D	B	D	B	A	A	B	B	B	C	A	C	C	A	C	A	A	A	C	D	B	D	C	C	C	D	B
1505	1	D	B	D	C	B	D	C	C	D	A	A	B	A	B	D	C	C	B	C	D	A	D	B	D	B	B	C	B	B	D	A	A	A	B	B	D	C	A	A	C	D	A	D	C	C	C	D	A
1506	1	B	D	D	C	B	D	A	C	D	C	D	D	A	C	A	D	C	B	X	B	A	B	A	B	C	C	B	B	C	A	B	A	C	C	B	D	C	A	A	C	A	D	D	C	C	C	D	A
1507	1	D	D	D	C	A	D	A	D	D	A	C	B	C	D	D	C	C	B	C	D	C	C	B	D	B	B	C	D	B	C	B	D	C	B	B	D	C	C	A	C	D	A	D	C	C	C	A	B
1508	1	B	D	D	C	B	D	A	B	D	C	B	B	A	B	A	C	C	C	C	D	B	C	B	D	B	A	D	D	B	D	B	B	C	C	B	C	A	A	A	D	D	A	D	C	C	A	D	A
1509	1	D	B	C	C	D	D	C	D	D	A	C	B	A	D	D	C	C	C	C	D	C	A	A	B	B	D	D	B	C	D	A	B	C	B	B	C	A	C	A	C	A	A	D	C	C	C	A	B
1510	1	B	D	D	C	B	D	A	D	A	C	D	B	A	C	D	D	C	B	C	D	B	C	B	B	B	C	A	B	D	D	C	B	C	C	A	C	A	A	A	C	B	A	D	B	C	B	D	B
1511	1	D	D	B	C	A	D	A	D	D	A	C	B	A	C	D	D	D	B	C	D	C	A	B	D	C	D	D	B	B	D	C	A	C	C	B	A	A	A	A	C	C	D	A	X	C	C	D	C
1513	1	D	B	C	C	A	D	A	D	A	A	C	B	A	B	D	D	C	B	C	D	C	D	C	D	C	D	C	B	D	D	B	B	D	D	B	C	A	A	A	C	A	A	D	C	C	C	D	B
1514	1	B	D	D	C	B	D	B	C	A	A	C	B	A	B	D	A	C	C	D	D	A	B	B	D	B	C	B	A	C	D	A	B	C	C	A	B	A	A	D	B	B	C	D	B	C	D	A	B
1515	1	B	D	D	C	B	D	A	B	A	A	C	B	A	C	D	C	C	D	C	D	A	C	B	B	A	A	A	B	D	D	A	A	C	C	B	D	A	C	A	C	B	A	D	C	C	C	D	B
1516	1	D	B	D	C	D	D	A	D	D	A	C	A	A	B	D	C	C	B	D	D	C	D	B	D	B	C	D	B	D	D	B	A	C	C	B	C	C	A	D	B	D	A	D	C	C	C	D	B
1517	1	D	B	D	C	A	D	A	C	D	A	C	B	A	D	D	C	C	B	C	_	C	C	B	D	B	A	C	B	A	D	B	A	C	B	B	D	A	A	D	D	D	A	D	C	C	C	D	A
1518	1	D	B	D	C	B	D	A	B	A	A	C	D	A	B	D	D	C	B	C	D	C	C	A	D	B	A	D	B	B	A	A	A	C	C	A	D	A	A	A	C	B	C	D	C	C	C	D	B
1519	1	D	D	C	C	B	D	A	D	D	A	C	B	A	D	D	C	C	D	C	D	C	D	B	D	B	B	A	B	B	A	B	A	C	C	B	C	C	A	A	A	D	B	D	C	C	C	D	B
1520	1	B	C	B	C	B	D	C	D	D	A	B	B	A	B	D	A	C	C	C	B	A	D	B	D	B	A	A	B	D	D	A	A	C	C	B	D	A	A	A	B	A	A	D	B	C	C	D	C
1521	1	D	D	D	C	A	D	A	D	D	A	C	B	A	D	D	C	C	B	C	D	A	C	B	B	B	C	A	D	B	D	C	A	C	C	B	B	A	D	A	C	D	A	D	C	C	C	D	B
1522	1	D	B	B	C	B	D	A	C	D	A	C	D	A	B	B	C	C	B	C	B	C	D	B	D	B	D	B	D	D	D	C	B	C	C	A	A	C	D	A	B	D	C	D	C	C	C	C	B
1523	1	D	D	D	C	A	D	A	B	A	A	B	D	A	D	D	A	C	B	C	B	A	C	B	B	C	B	A	D	B	D	D	B	D	B	B	D	C	A	A	B	A	A	A	C	C	C	D	A
1524	1	D	C	B	C	A	D	C	C	A	B	C	D	A	C	D	C	C	C	D	D	A	C	B	B	B	A	C	B	B	C	C	B	C	B	B	D	D	A	A	C	B	A	D	C	C	C	D	B
1525	1	B	C	B	C	B	D	C	D	D	A	C	D	A	D	D	C	C	C	D	D	A	D	B	D	B	A	A	B	B	D	A	C	C	C	D	D	B	A	A	C	C	B	D	B	D	C	B	A
1526	1	C	D	B	C	B	D	D	C	D	A	A	B	C	D	D	A	C	A	B	C	A	D	B	D	B	C	B	B	B	A	D	B	C	B	D	B	A	B	D	C	C	D	D	C	C	B	B	D
1527	1	D	D	D	C	B	D	C	B	D	A	C	B	A	C	D	C	C	B	C	D	A	C	A	B	B	D	A	D	B	D	A	B	C	C	B	C	A	C	A	C	D	A	D	C	C	C	B	B
1528	1	B	D	C	C	B	D	A	D	D	A	B	D	A	C	D	C	C	B	C	D	A	A	C	B	B	D	D	B	B	C	A	A	C	B	B	A	A	C	A	C	B	A	D	C	C	C	D	B
1529	1	D	D	D	C	B	D	A	D	A	A	C	B	A	C	D	B	C	B	C	D	A	C	A	B	B	B	D	B	B	D	B	A	C	C	B	D	A	A	A	C	D	A	D	C	C	C	D	B
1530	1	D	D	D	C	A	D	A	C	D	A	C	B	A	B	D	D	C	B	C	D	A	B	B	B	B	B	D	B	B	D	B	A	C	C	A	D	A	C	A	B	D	A	D	C	C	C	D	B
1532	1	D	D	D	C	B	B	C	D	A	A	C	A	A	D	D	D	C	C	C	D	B	C	C	D	B	C	B	D	B	D	A	C	C	B	A	B	C	A	A	B	B	A	D	B	C	C	D	C
1533	1	B	C	C	C	A	A	A	C	A	A	C	A	A	D	A	B	C	A	A	B	B	D	D	D	B	B	A	C	A	A	B	B	C	C	B	D	D	D	C	C	B	B	D	B	C	D	A	D
1534	1	C	B	D	C	B	D	A	D	D	A	A	B	A	D	D	C	C	A	A	D	A	D	B	D	C	B	A	D	B	D	A	A	C	C	A	D	A	A	A	C	B	A	D	B	C	C	D	B
1535	1	D	B	D	C	B	D	A	B	D	A	C	B	A	D	D	C	C	B	C	D	A	C	B	B	B	A	A	B	B	D	B	A	C	D	B	C	A	C	A	B	D	A	D	C	C	C	A	B
1536	1	D	D	C	C	A	B	C	D	D	C	C	B	A	C	D	C	C	C	C	D	A	D	D	D	B	D	D	B	B	D	B	B	C	C	A	D	A	C	A	C	B	B	D	C	C	C	D	A
1537	1	D	B	D	C	C	D	A	A	D	A	C	B	D	C	C	D	C	D	C	D	A	C	A	B	B	D	A	B	D	A	B	A	C	B	A	D	A	A	A	C	D	A	A	C	C	C	C	B
1539	1	D	D	D	C	A	D	A	C	D	A	C	D	A	D	D	D	C	B	C	D	C	C	B	D	B	A	A	B	C	D	C	A	D	C	B	D	A	C	A	C	D	A	D	C	C	C	D	B
1540	1	B	D	D	C	A	D	A	D	D	A	C	B	A	C	D	C	C	D	C	D	A	A	B	D	B	C	A	B	B	D	D	A	C	C	B	D	A	A	A	C	D	B	D	B	C	C	D	B
1541	1	D	D	C	C	B	D	D	D	C	A	B	B	A	C	D	D	C	D	C	D	C	D	C	D	B	B	C	D	D	D	A	A	C	C	B	D	A	D	D	C	B	A	D	C	C	C	D	B
1542	1	D	C	D	C	B	D	C	C	D	C	C	B	A	C	D	D	C	C	C	B	C	C	D	D	B	B	C	B	B	D	A	A	C	C	B	A	C	D	D	D	D	A	D	C	C	C	D	B
1544	1	D	D	D	C	B	D	A	B	A	A	C	B	A	B	D	D	C	B	C	D	A	A	B	B	B	A	A	C	B	A	A	B	D	C	B	D	C	A	A	C	B	A	D	C	C	C	D	B
1545	1	B	A	C	C	B	D	A	D	D	A	C	B	A	D	D	A	C	B	C	D	C	C	B	B	B	D	A	B	D	B	A	A	D	C	A	D	A	A	A	C	B	A	D	B	C	C	D	B
1546	1	A	D	A	C	A	D	A	C	D	A	A	B	A	C	D	D	C	B	C	D	C	D	B	D	B	A	D	A	C	A	D	A	C	C	B	D	A	C	D	B	B	A	D	C	C	C	D	A
1548	1	B	D	D	C	B	D	D	B	D	A	B	B	A	D	D	B	C	B	C	D	C	D	B	B	B	B	C	B	B	D	B	A	D	B	A	D	A	A	D	C	D	A	D	C	C	C	D	B
1549	1	D	B	D	C	A	D	A	D	D	A	C	B	A	B	D	C	C	B	C	D	A	A	B	B	C	C	A	B	B	D	D	A	C	C	B	D	C	A	D	C	A	A	D	C	C	C	D	B
1550	1	A	C	D	C	A	D	A	D	D	A	C	B	A	B	D	D	C	C	C	B	A	C	B	C	C	C	C	B	D	D	A	A	C	C	B	D	A	A	D	C	B	A	D	C	C	C	B	B
1551	1	B	C	D	C	B	D	B	C	A	C	C	B	A	C	D	D	C	B	C	D	A	A	B	B	B	D	C	D	B	D	B	A	C	B	C	A	C	A	A	C	B	A	D	C	C	C	D	B
1552	1	D	D	D	C	B	D	A	D	D	A	C	B	A	C	D	D	C	B	C	D	B	B	B	D	C	B	A	D	B	D	B	C	C	C	B	A	A	C	A	C	B	B	D	C	C	C	D	B
1553	1	B	D	D	C	A	D	A	D	D	A	C	B	A	C	D	D	C	C	C	D	A	D	B	D	B	D	A	B	B	D	A	A	C	C	B	D	A	A	A	C	A	A	D	C	C	C	D	B
1554	1	D	B	D	C	B	D	A	D	D	A	C	B	A	C	D	A	C	D	C	D	C	D	B	B	B	B	A	B	B	C	C	A	D	C	B	D	A	C	A	C	B	A	D	C	C	C	D	B
1555	1	B	C	B	B	B	D	C	C	B	A	D	A	A	C	A	C	C	B	C	D	A	C	C	D	B	B	C	D	B	A	A	B	C	C	B	C	C	A	D	B	A	C	D	C	C	D	D	A
1556	1	D	D	D	C	A	D	A	C	D	A	C	A	A	B	D	B	B	D	A	D	C	D	D	B	B	C	C	D	B	D	C	B	C	C	A	A	A	B	C	D	B	B	D	B	B	C	D	B
1557	1	B	D	D	C	A	C	A	D	D	A	C	D	A	D	D	C	C	B	C	B	C	B	B	D	B	D	C	B	B	D	B	C	C	C	B	D	C	A	A	C	D	A	D	C	C	C	D	B
1558	1	A	D	B	C	B	D	B	B	A	A	C	B	A	C	D	B	C	B	C	B	C	C	A	D	B	A	C	D	B	A	A	A	C	B	A	D	A	A	A	C	B	A	D	C	C	C	D	B
1559	1	D	C	B	C	B	D	A	D	D	A	C	B	D	C	D	C	C	B	C	D	C	A	A	D	B	B	D	B	B	D	B	B	D	B	A	D	A	A	A	D	D	A	B	C	C	C	D	B
1560	1	D	D	D	C	B	A	B	A	B	A	C	B	A	C	D	D	C	D	C	D	A	B	B	B	B	D	B	B	B	D	B	A	C	C	B	D	C	D	A	C	D	B	D	C	C	C	D	A
1561	1	B	D	B	C	A	D	A	B	D	A	D	D	A	C	D	D	C	B	C	D	A	C	B	D	B	D	A	B	B	D	A	B	D	C	D	D	A	A	D	B	B	A	D	C	C	C	D	B
1562	1	D	B	D	C	B	D	A	B	D	A	C	B	A	C	D	C	C	B	C	D	A	C	A	D	C	B	A	D	B	D	B	A	C	D	B	D	A	A	A	C	A	B	D	C	C	C	D	B
1563	1	B	A	D	C	B	B	A	D	D	A	C	B	A	C	D	D	C	C	C	D	C	A	B	D	B	B	A	B	B	D	A	A	C	C	A	D	A	A	A	C	B	A	D	C	C	C	D	B
1564	1	D	D	D	C	A	B	A	C	D	A	C	B	A	C	D	C	C	D	C	D	A	C	B	B	B	C	D	B	B	D	B	A	C	C	A	C	A	A	D	C	D	B	D	C	C	C	D	B
1565	1	D	B	C	B	B	D	A	C	D	C	B	A	A	D	D	C	C	B	C	D	B	C	B	B	B	B	A	B	B	C	B	B	C	C	B	D	A	C	A	B	A	A	D	C	C	C	D	B
1566	1	C	D	B	C	B	D	B	D	A	D	C	D	A	C	A	D	C	D	C	D	A	A	B	C	A	A	D	D	B	D	B	A	D	D	D	D	B	B	A	D	A	B	D	C	C	C	B	A
1567	1	B	B	D	C	A	D	A	D	D	C	C	B	A	D	D	C	C	B	C	D	A	C	B	B	B	C	C	D	B	D	D	B	C	C	B	D	A	C	A	C	D	A	D	B	C	C	D	B
1568	1	D	C	D	C	B	D	D	D	A	A	A	B	A	D	D	C	C	B	C	D	A	A	B	D	C	C	A	B	B	D	A	B	C	C	B	C	A	C	A	C	D	A	D	C	C	B	D	B
1569	1	B	D	D	C	A	D	A	D	D	A	C	D	A	D	D	C	C	B	C	D	C	C	B	B	B	C	A	B	B	D	D	B	C	C	B	D	A	A	B	C	D	A	D	C	C	C	D	B
1570	1	D	D	D	B	B	D	A	D	D	A	C	B	A	D	A	D	C	B	D	D	C	D	C	C	B	A	A	B	B	A	A	C	C	B	B	A	C	A	A	C	B	A	D	C	C	C	D	A
1571	1	D	B	D	C	A	D	A	D	D	A	B	B	A	D	D	C	C	B	C	D	C	C	B	B	B	D	A	B	B	D	B	B	C	C	B	D	A	A	A	C	A	A	D	C	C	C	D	B
1572	1	D	D	B	C	B	D	A	D	A	A	C	A	A	C	D	B	C	C	C	D	C	D	A	B	C	A	D	D	B	D	A	A	C	D	B	A	A	C	A	C	B	A	C	B	C	C	D	B
1573	1	D	B	D	C	B	D	C	D	D	A	C	D	A	C	D	C	C	D	C	D	C	A	A	D	B	A	A	D	B	A	C	A	C	C	A	A	A	A	D	B	D	A	D	C	C	C	D	B
1574	1	D	B	B	C	A	D	A	B	A	C	C	D	A	C	D	C	C	B	B	B	A	A	A	D	B	A	D	B	D	D	B	A	C	B	B	A	C	A	A	C	C	A	D	B	C	C	D	D
1575	1	B	D	C	B	A	D	A	D	D	A	C	B	A	B	D	C	C	B	C	D	C	C	B	D	B	B	A	B	C	D	B	A	C	C	B	D	A	C	A	C	D	A	D	C	C	C	D	B
1576	1	D	D	D	C	B	D	A	D	D	A	C	D	A	C	D	C	C	D	C	D	C	A	B	D	B	B	A	C	B	D	B	C	C	B	B	D	B	D	A	C	B	D	D	C	C	C	D	B
1577	1	B	D	D	C	B	D	A	D	A	A	C	B	A	B	D	C	C	B	C	D	B	C	B	D	B	B	C	D	C	D	B	B	C	B	B	D	C	A	A	C	A	D	D	C	C	C	D	D
1578	1	D	B	D	C	B	D	C	B	D	A	C	B	A	C	D	C	C	C	C	D	C	A	C	D	B	B	A	D	B	D	B	A	D	C	B	D	C	C	B	D	A	A	D	C	C	C	D	D
1579	1	B	D	C	C	B	D	D	D	A	A	C	D	A	D	A	D	C	C	C	D	A	C	B	B	B	D	A	D	B	D	D	B	C	C	A	A	A	C	D	C	B	A	D	C	C	C	D	A
1580	1	A	B	C	C	B	D	C	C	A	C	C	B	A	C	A	D	C	C	D	D	A	D	B	D	B	C	C	D	D	B	B	B	C	B	B	D	D	A	A	C	D	A	C	C	C	B	D	B
1581	1	D	B	D	C	B	D	B	B	D	A	C	B	A	C	D	D	C	C	C	D	A	C	C	D	A	C	D	B	B	D	C	B	D	C	B	D	B	B	A	C	A	A	A	C	C	C	A	B
1582	1	B	D	D	C	B	B	A	D	D	A	C	B	A	D	D	D	C	B	A	D	B	A	B	D	A	C	D	D	C	D	A	A	C	B	B	A	C	A	A	A	B	A	D	B	C	C	D	B
1583	1	D	D	C	C	A	D	A	D	D	A	B	B	A	C	D	D	C	B	C	D	C	C	B	D	B	B	C	B	B	D	D	A	C	C	B	A	A	A	A	C	B	B	D	B	C	C	D	B
1584	1	D	B	D	C	B	D	A	C	D	A	C	B	A	C	D	D	C	D	C	B	C	C	B	D	B	D	C	D	B	D	B	A	D	C	B	D	A	A	C	C	D	B	D	C	C	C	A	B
1585	1	D	D	B	C	A	D	C	C	A	A	C	D	A	C	B	B	C	B	A	D	C	D	B	D	B	D	B	D	B	D	A	B	C	C	B	D	A	A	A	D	D	A	D	C	C	C	D	A
1586	1	D	B	B	C	A	D	A	B	B	A	C	B	A	C	D	C	C	B	C	D	C	D	A	D	B	A	A	D	B	D	A	A	C	C	B	C	C	A	D	C	D	B	D	C	C	C	D	B
1587	1	A	D	C	C	A	D	A	B	D	A	B	A	A	D	D	C	C	B	D	D	A	C	B	C	B	B	C	D	B	C	C	A	C	C	A	A	A	A	A	C	B	A	A	C	C	C	B	B
1588	1	D	B	D	C	B	D	A	D	D	A	C	D	A	B	D	C	C	B	C	D	A	C	B	D	B	D	A	B	B	D	B	B	C	C	B	D	A	A	A	C	B	A	D	C	C	C	D	B
1590	1	D	A	D	C	A	C	A	B	D	A	B	B	A	C	D	C	C	B	C	D	A	C	C	B	B	C	C	D	D	C	B	A	C	C	B	C	A	C	A	D	D	A	C	C	D	C	D	A
1591	1	C	D	D	C	B	D	A	D	A	A	C	A	A	D	D	C	C	B	C	D	A	C	B	C	C	B	D	D	D	D	C	A	C	B	B	D	A	C	A	C	D	A	D	C	C	C	D	A
1592	1	D	B	B	C	A	D	A	C	D	A	C	D	B	C	A	D	C	B	A	B	C	A	B	D	B	D	A	D	D	C	A	B	A	C	A	D	B	A	A	C	D	A	C	C	C	C	D	B
1593	1	D	D	D	C	B	D	A	D	A	A	C	B	A	C	D	D	C	B	D	D	C	C	B	B	A	A	C	D	B	D	A	A	C	B	B	D	C	A	A	C	B	A	D	C	C	C	D	B
1594	1	B	C	C	C	B	D	C	D	B	A	C	A	A	B	D	D	C	B	D	D	C	D	A	D	C	A	A	D	B	D	A	B	C	C	B	D	A	A	A	D	D	A	D	C	C	C	D	B
1595	1	D	D	D	C	B	A	A	C	D	A	C	B	A	C	A	B	C	A	C	D	C	C	B	D	B	A	A	D	D	D	B	B	C	B	B	D	C	A	D	C	B	B	D	C	C	C	D	B
1596	1	B	B	A	C	A	D	A	D	A	A	C	B	A	C	B	D	C	B	A	D	C	C	A	D	B	A	D	D	D	C	C	B	C	C	B	A	D	D	A	B	D	A	D	C	C	C	D	B
1598	1	D	D	D	C	A	D	A	D	A	A	C	D	A	C	D	C	C	C	C	D	C	C	A	B	B	A	C	D	B	C	C	A	C	C	B	D	A	A	A	D	A	A	D	C	C	C	D	B
1599	1	D	B	C	C	A	D	A	D	A	A	C	B	A	C	D	C	C	B	C	D	C	A	A	B	A	D	A	D	B	A	A	B	C	C	A	D	A	A	A	C	D	A	D	C	C	C	D	B
1600	1	D	D	C	C	A	D	C	D	A	A	B	B	A	C	D	D	C	B	C	D	C	D	B	D	C	A	A	B	B	D	C	B	D	C	B	C	A	A	A	A	B	B	D	C	C	C	D	A
1601	1	D	B	C	C	B	D	C	D	D	A	C	D	A	C	A	D	C	B	C	D	C	C	A	B	B	D	A	D	B	D	C	A	C	A	B	C	A	A	A	C	D	A	D	C	C	C	D	A
1602	1	D	B	D	C	B	D	A	B	D	A	C	D	A	C	D	D	C	C	C	D	A	D	B	D	B	C	C	B	B	D	C	A	C	C	B	C	C	A	A	D	B	A	D	C	C	C	D	B
1603	1	D	C	D	C	A	D	A	C	C	A	C	B	A	D	D	D	C	D	C	B	C	A	B	D	B	A	A	D	C	A	A	A	C	C	B	D	C	A	A	C	D	A	D	C	C	C	D	A
1604	1	C	B	D	C	B	D	A	D	A	A	C	B	A	C	B	C	C	B	C	D	C	A	B	B	B	A	A	B	D	C	C	B	C	C	A	D	A	C	A	C	B	A	D	C	C	B	D	B
1605	1	A	B	D	C	C	D	D	A	A	A	C	B	A	B	D	D	C	D	C	D	A	D	A	C	B	B	C	D	B	A	A	A	C	B	B	C	A	A	A	C	D	B	D	C	C	C	B	B
1606	1	B	C	D	C	B	D	A	C	A	C	C	B	A	D	D	C	C	D	C	D	D	C	C	B	B	C	A	B	B	D	B	A	C	C	B	_	A	A	A	C	D	A	D	C	C	C	D	B
1607	1	D	A	B	C	D	A	B	C	B	A	C	B	A	B	D	D	C	B	A	B	D	D	C	D	B	B	D	C	D	A	B	D	C	A	B	D	D	B	D	C	B	A	D	C	C	C	D	D
1608	1	D	B	D	C	A	D	A	D	D	A	C	B	A	C	A	C	C	B	C	D	C	C	A	B	C	D	A	B	B	D	A	A	C	C	B	C	A	A	A	C	D	A	D	C	C	C	D	B
1609	1	B	D	B	C	B	D	C	B	D	A	B	B	A	C	D	D	C	B	C	D	C	C	B	B	C	B	C	D	B	D	D	C	D	C	B	C	A	C	A	C	D	A	D	C	C	C	D	B
1610	1	B	D	D	C	B	D	D	D	D	A	C	D	A	A	D	A	C	B	C	D	C	D	B	B	B	D	D	B	B	D	A	A	C	C	A	D	A	C	A	C	D	A	D	B	C	C	D	C
1611	1	D	D	C	C	A	B	A	D	D	A	C	B	A	D	D	D	C	B	C	D	C	A	A	B	C	B	A	D	B	A	D	A	C	C	B	C	A	C	A	C	A	A	D	B	C	C	D	B
1612	1	D	D	D	C	A	D	B	D	D	A	C	B	A	B	D	C	C	C	C	D	A	D	A	D	B	A	A	D	B	D	A	A	D	C	B	D	A	B	A	C	D	A	A	C	C	C	D	B
1613	1	D	D	B	C	A	D	A	C	D	A	B	B	A	C	D	D	C	C	C	D	A	C	B	D	B	A	D	B	D	D	C	B	D	C	B	D	A	A	B	C	D	A	D	C	C	A	D	A
1614	1	D	D	D	C	A	A	A	C	D	A	C	B	A	C	D	C	C	B	C	D	A	C	B	D	B	B	A	D	B	D	C	B	C	C	A	C	A	A	A	C	A	A	D	B	C	C	D	B
1615	1	D	D	D	C	B	D	A	B	D	A	C	D	A	C	A	D	C	C	C	D	A	D	A	C	B	D	A	B	B	A	B	A	C	C	A	C	A	A	A	C	B	A	D	C	C	C	D	A
1616	1	D	D	C	C	B	D	C	C	A	A	B	B	A	D	D	C	C	C	A	D	C	D	D	D	B	D	D	D	C	C	D	A	C	C	A	A	C	D	A	D	D	A	D	C	C	C	D	B
1617	1	D	D	A	C	B	D	A	D	D	A	C	B	A	C	D	D	C	B	C	D	C	D	A	B	B	D	A	B	C	B	A	B	C	C	B	D	A	C	A	C	D	A	D	C	C	C	D	B
1618	1	A	B	C	C	B	D	A	B	D	A	B	D	A	C	C	D	C	B	C	B	A	D	C	D	B	D	C	D	B	D	A	A	C	C	B	D	A	A	A	C	C	A	D	B	C	C	D	B
1619	1	D	D	D	C	B	C	A	C	D	A	C	D	A	C	A	D	C	B	C	D	A	C	D	B	A	A	C	D	B	D	A	A	C	C	A	D	A	D	A	C	A	A	D	C	C	C	D	B
1620	1	D	D	A	C	B	D	D	D	C	A	C	B	A	C	A	B	C	B	D	B	A	D	A	D	C	D	D	D	D	D	C	A	A	C	B	A	A	A	A	C	A	A	D	C	C	C	A	A
1621	1	D	B	B	C	C	D	C	C	A	A	C	D	A	C	B	C	C	B	D	D	A	B	D	B	B	A	D	D	D	D	A	B	C	B	B	A	C	D	A	C	D	C	D	C	C	C	D	B
1622	1	D	D	D	C	A	D	D	C	D	A	B	B	A	C	D	D	C	D	C	B	A	A	B	D	B	A	A	D	B	D	B	D	C	C	B	C	A	C	A	C	B	C	D	C	C	C	D	A
1623	1	D	D	D	C	A	D	D	C	A	A	C	D	D	B	A	D	C	C	C	D	B	C	C	D	B	A	B	D	C	D	A	A	C	B	A	D	A	D	A	C	C	A	D	C	C	D	B	A
1625	1	B	B	D	C	B	D	A	D	D	A	C	B	B	C	D	D	C	C	C	C	A	A	B	D	A	A	A	D	B	D	D	A	D	B	A	D	C	A	A	C	B	C	D	C	C	C	D	B
1626	1	D	B	D	C	A	D	D	D	D	A	C	B	A	C	D	C	C	B	C	D	A	A	B	B	C	D	D	D	D	D	B	A	C	C	B	D	A	A	D	C	D	A	D	C	C	C	D	B
1627	1	D	B	D	C	B	D	A	D	D	A	C	B	A	C	D	C	C	B	C	D	C	D	B	D	C	D	D	B	B	D	A	A	C	C	B	D	A	C	D	C	D	A	D	C	C	C	A	B
1628	1	C	D	C	C	B	D	C	B	D	A	C	B	A	A	B	D	C	B	C	D	A	D	A	D	C	D	D	C	D	A	B	A	A	D	B	D	D	A	A	C	D	B	D	C	C	C	D	D
1629	1	B	C	C	C	A	D	A	D	B	A	B	B	A	C	A	C	C	C	A	B	C	D	B	D	B	D	A	D	B	D	A	A	C	C	B	D	A	C	A	B	A	A	D	C	C	C	D	B
1630	1	B	D	B	C	B	D	C	C	A	A	C	B	B	C	D	D	C	C	C	D	C	D	B	D	B	A	B	A	D	B	A	B	A	B	B	A	B	A	D	B	B	A	D	C	C	C	C	A
1631	1	D	D	D	C	A	D	A	D	D	A	C	B	A	A	A	C	C	C	C	D	B	D	B	D	B	A	B	A	B	C	C	A	C	B	A	A	D	A	A	C	B	A	D	C	C	C	D	A
1632	1	B	X	B	C	A	A	A	D	D	B	C	B	A	B	D	D	C	D	C	D	A	B	B	D	B	A	B	B	B	D	B	B	D	C	B	D	A	A	A	B	D	C	D	C	C	C	D	B
1633	1	D	D	C	C	B	D	A	D	B	A	B	D	A	C	D	A	C	A	C	B	A	C	B	D	B	A	B	D	B	D	A	B	D	C	A	D	A	C	A	C	B	A	D	C	C	C	D	B
1634	1	D	B	D	C	B	D	A	B	A	A	C	B	A	B	B	D	C	C	C	D	C	D	B	B	B	D	D	D	B	C	B	A	D	C	B	D	A	C	A	B	B	A	D	C	C	C	D	A
1635	1	D	B	D	C	B	D	A	B	D	D	C	B	A	B	D	C	C	B	C	D	A	C	B	D	B	B	A	B	B	D	B	A	C	C	B	D	A	A	A	C	D	A	D	C	C	C	D	B
1636	1	B	D	D	C	A	D	A	D	A	A	C	B	A	B	D	D	C	C	C	D	A	C	A	D	A	A	D	D	C	D	B	A	D	B	A	C	A	A	A	B	D	C	D	C	C	C	D	B
1637	1	C	B	B	C	B	D	C	C	A	A	C	B	A	C	A	B	C	C	C	D	C	D	B	D	B	C	A	D	C	A	B	A	A	C	B	D	B	D	A	D	A	A	D	C	C	D	D	B
1638	1	D	D	D	C	B	D	A	D	A	C	C	B	A	D	A	C	C	C	C	D	A	C	B	B	C	A	D	B	B	D	D	B	C	D	B	A	A	A	A	C	A	A	D	B	C	B	D	B
1639	1	B	D	D	C	A	D	A	C	D	A	C	B	A	B	D	C	C	D	C	D	A	D	B	D	A	D	D	D	B	D	C	A	C	D	B	D	A	A	A	C	D	B	D	A	C	C	D	A
1640	1	D	C	B	C	A	D	A	D	D	A	C	B	A	C	D	D	C	B	C	D	A	D	C	D	A	A	A	D	B	D	A	B	C	B	B	D	A	A	A	C	A	A	D	C	C	C	D	B
1641	1	D	D	D	C	A	B	A	B	A	A	C	A	A	C	D	B	C	B	D	D	A	C	C	D	B	D	C	C	B	C	B	B	D	B	B	C	A	C	A	C	B	A	D	C	C	C	D	A
1642	1	A	B	D	C	A	D	A	D	D	A	C	B	A	C	D	C	C	B	C	D	A	C	B	D	B	D	A	B	B	D	C	A	C	C	B	D	A	C	A	C	D	A	D	C	C	C	D	B
1643	1	C	D	D	C	B	D	B	D	A	A	C	B	A	D	D	B	C	B	A	D	B	C	B	D	B	B	A	C	D	D	A	D	C	B	A	D	C	A	A	C	A	B	D	C	C	C	D	B
1644	1	D	B	D	C	D	D	A	C	A	C	C	D	A	C	A	C	C	D	C	B	C	C	B	C	B	A	A	D	D	C	C	A	C	C	B	D	C	A	D	C	D	A	D	C	C	C	A	A
1645	1	D	B	D	C	A	D	A	D	D	A	C	B	A	D	D	C	C	B	C	D	C	C	B	B	C	D	A	B	B	D	B	A	C	D	B	D	A	A	A	C	D	A	D	C	C	C	D	B
1646	1	B	C	B	C	A	D	A	D	D	A	C	B	C	C	D	C	C	B	C	D	A	D	B	D	B	B	D	B	B	A	B	A	C	C	B	D	A	A	A	C	D	A	C	C	C	C	D	C
1647	1	D	D	D	C	B	B	A	C	D	A	C	B	A	C	D	D	C	B	C	D	B	A	B	D	B	B	B	D	B	D	B	C	C	C	A	D	A	A	D	C	B	A	D	C	C	C	D	A
1648	1	D	D	D	C	B	D	C	A	D	A	C	B	A	D	C	D	C	D	C	C	B	C	A	D	B	A	A	D	D	D	A	B	C	C	B	D	A	C	A	C	D	A	D	C	C	C	D	B
1649	1	D	D	D	B	A	D	A	C	D	A	C	B	A	C	D	C	C	C	C	D	A	C	B	D	B	C	A	D	A	D	D	B	C	C	B	C	A	D	A	C	B	A	D	A	C	C	A	B
1650	1	B	B	D	A	B	D	A	D	D	A	C	B	A	D	A	C	C	B	C	D	A	C	B	D	B	B	A	B	B	D	D	A	C	C	B	D	A	C	A	D	B	A	D	C	C	C	D	B
1651	1	B	D	D	C	B	D	A	D	D	A	C	B	A	D	D	C	C	C	C	D	C	C	A	B	A	D	A	D	B	D	C	A	C	C	B	A	A	A	A	D	A	A	D	C	C	C	D	B
1653	1	D	D	C	C	A	D	A	C	A	A	C	B	A	A	D	D	C	B	C	D	A	C	B	D	B	A	C	D	B	A	C	B	C	C	B	D	A	A	B	C	B	A	D	C	C	C	D	B
1654	1	B	D	D	C	B	D	D	D	D	A	C	D	C	C	D	D	C	B	C	D	A	C	B	B	B	C	D	D	B	D	B	B	C	C	B	A	A	A	A	A	D	A	D	B	C	C	D	A
1655	1	D	B	D	C	B	D	A	D	D	A	C	B	A	D	D	C	C	B	C	D	C	D	B	B	B	D	C	D	B	C	B	A	D	C	B	D	A	A	A	C	B	A	D	C	C	C	D	B
1656	1	D	D	D	C	B	D	D	C	A	A	C	B	A	D	D	D	C	C	A	B	A	B	B	D	B	A	C	C	D	D	A	A	C	C	B	D	D	A	D	C	A	B	D	C	C	C	D	C
1657	1	D	B	D	C	A	D	A	C	D	A	C	B	A	D	D	C	C	B	C	D	A	C	B	D	B	B	A	B	B	D	A	C	C	C	B	D	A	A	A	C	D	A	D	C	C	C	D	B
1658	1	B	D	D	C	A	D	A	D	D	A	C	B	A	D	D	C	C	B	C	D	A	C	B	D	B	B	A	B	B	D	C	A	C	C	B	D	C	C	A	C	X	A	D	B	C	C	D	C
1659	1	B	B	D	C	B	D	A	B	D	A	D	B	A	D	D	C	C	B	C	D	C	D	D	B	B	B	A	B	B	D	C	B	C	C	B	D	A	A	A	C	D	A	D	C	C	C	D	B
1660	1	D	D	B	C	A	D	C	C	D	A	C	B	A	D	D	D	C	B	C	D	A	D	C	D	B	B	A	D	C	A	B	A	D	C	A	C	A	C	A	C	B	A	D	C	C	C	C	B
1661	1	D	D	D	C	D	B	C	D	D	A	A	B	A	B	D	D	C	B	C	D	A	D	B	D	B	A	D	B	B	D	A	D	C	C	B	C	A	A	D	C	B	B	D	C	C	C	C	B
1662	1	D	D	D	C	B	D	A	B	D	A	C	C	A	B	D	C	C	B	C	D	A	D	B	D	B	A	A	B	B	D	B	A	C	C	B	C	A	C	B	C	D	A	D	C	C	C	D	B
1663	1	D	D	B	C	B	D	A	D	D	A	C	B	A	C	D	D	C	B	C	D	C	A	B	B	B	A	A	B	D	D	B	B	C	C	B	D	A	C	A	C	B	A	D	C	C	C	D	A
1664	1	C	D	D	C	B	D	A	B	D	A	C	D	A	B	D	C	C	B	C	D	C	C	B	D	B	C	A	D	B	C	B	A	C	C	B	A	B	B	A	B	D	A	B	C	C	C	D	C
1665	1	B	C	B	C	A	D	B	D	D	A	C	A	A	C	D	D	C	B	C	D	B	A	A	B	B	C	A	D	B	D	B	C	C	D	B	C	A	A	D	C	A	C	D	B	C	C	D	B
1666	1	B	D	D	C	B	D	A	C	D	A	C	B	A	D	D	C	C	B	C	D	C	A	B	D	B	A	C	D	B	D	A	B	C	C	B	D	A	A	A	D	D	A	D	C	C	C	D	B
1667	1	D	D	C	C	B	B	C	C	A	A	C	B	D	D	A	C	C	B	C	D	A	D	A	D	B	A	A	D	D	D	A	A	C	C	A	D	C	B	A	D	B	B	C	C	C	C	D	A
1668	1	D	B	B	C	D	D	C	C	D	A	C	B	A	C	D	D	C	B	C	D	B	C	C	D	B	B	A	B	D	D	B	A	C	C	B	D	B	A	C	D	A	C	D	C	C	C	B	A
1669	1	D	D	D	C	B	D	A	C	D	A	C	D	A	D	D	C	D	C	C	D	C	B	B	D	B	A	A	B	B	D	D	C	C	C	A	D	A	C	A	C	D	A	D	C	C	C	A	B
1670	1	D	B	D	C	A	D	A	D	D	A	C	B	A	C	D	C	C	D	C	D	C	C	A	B	A	D	A	B	B	D	B	C	C	C	B	C	A	A	A	C	D	C	D	C	C	C	D	B
1671	1	B	D	D	C	A	D	A	B	D	A	C	B	A	C	D	C	C	B	C	D	C	C	B	B	B	C	B	B	B	D	A	B	C	C	A	D	A	C	A	C	D	A	D	B	C	C	D	B
1672	1	D	B	D	C	B	D	A	D	D	A	C	B	A	D	D	C	C	B	C	D	C	D	B	B	C	B	A	D	B	D	A	A	D	C	A	C	A	A	A	C	D	A	D	B	C	C	D	B
1673	1	D	D	C	C	A	D	A	D	D	A	B	B	A	C	D	D	C	B	C	D	C	C	B	D	B	D	D	D	D	D	B	A	C	C	B	D	A	A	D	B	B	A	D	C	C	C	D	B
1674	1	A	C	D	C	A	D	A	C	D	A	C	D	A	D	D	D	C	B	C	D	A	A	A	D	B	A	A	B	B	D	D	A	D	C	B	D	A	A	A	C	D	C	D	C	C	C	B	B
1675	1	B	D	D	C	A	D	D	C	A	A	C	B	A	D	D	D	C	C	C	D	A	A	A	D	C	B	A	D	C	C	D	B	A	B	B	D	C	A	D	C	D	A	D	B	C	C	D	B
1676	1	D	C	D	A	A	D	A	C	A	B	C	B	A	A	A	D	C	A	D	D	A	C	A	D	B	D	B	D	B	B	A	B	A	B	A	A	A	A	A	C	B	A	D	B	C	A	D	B
1677	1	D	C	B	C	B	D	A	B	D	A	C	B	A	B	B	D	C	B	C	D	C	C	A	D	B	C	A	B	B	D	B	A	C	C	B	D	A	A	A	C	D	A	D	C	C	C	D	B
1678	1	D	D	D	C	D	D	A	D	D	A	C	B	A	C	C	D	C	B	C	D	C	A	A	D	B	B	D	D	B	D	B	A	D	B	B	D	A	A	A	C	C	B	D	C	C	C	D	B
1680	1	D	B	D	C	B	D	D	C	D	A	C	B	A	B	D	D	C	B	C	D	A	C	B	D	B	D	D	D	B	D	A	C	C	B	B	D	A	A	A	C	D	A	D	C	C	C	D	B
1681	1	D	B	D	C	A	D	A	D	D	A	C	D	D	C	D	C	C	D	C	D	A	C	B	D	B	A	C	D	B	D	C	B	C	C	B	D	A	A	A	C	D	A	D	C	C	C	B	B
1682	1	B	D	C	C	B	D	C	B	C	A	B	B	D	C	C	D	C	D	C	D	C	B	B	D	A	D	A	C	C	D	A	B	A	C	B	D	A	A	D	C	A	B	D	B	C	C	A	D
1683	1	A	D	C	A	A	D	D	B	A	A	B	B	A	C	D	D	C	B	C	D	A	D	C	C	B	C	A	D	B	D	A	B	D	C	B	A	A	A	A	B	B	B	D	B	C	C	D	A
1684	1	C	B	D	C	B	D	A	D	D	A	C	D	A	C	D	D	C	C	C	D	C	B	B	A	B	A	A	D	D	B	C	A	C	C	B	A	A	D	A	C	D	C	D	C	C	C	D	B
1685	1	B	D	D	C	B	D	B	D	B	A	C	D	A	B	D	C	C	B	C	D	A	D	A	B	B	D	B	D	A	D	B	A	C	C	B	D	A	A	A	C	B	A	D	B	C	C	D	B
1686	1	C	B	A	C	B	D	C	C	A	A	B	A	B	B	D	A	C	A	D	D	A	C	D	B	D	C	B	C	D	D	A	B	A	C	C	A	A	B	A	C	A	C	D	B	C	B	B	C
1687	1	B	C	D	C	B	D	A	B	D	A	C	B	A	D	D	C	B	D	C	D	B	D	A	D	B	A	C	B	B	D	C	A	C	D	B	D	A	A	A	A	D	A	D	C	C	C	D	B
1688	1	D	C	C	C	A	D	A	D	D	B	C	B	A	C	D	D	C	B	C	D	A	C	B	D	B	D	D	B	B	C	C	A	C	C	A	C	A	A	D	C	A	A	D	C	C	C	B	A
1689	1	A	D	D	C	B	D	A	C	D	A	C	B	A	C	A	C	C	C	C	D	C	C	C	B	B	A	A	D	C	D	A	A	C	C	A	D	C	A	A	C	B	A	D	C	C	C	D	B
1690	1	B	C	D	C	C	D	B	B	D	A	C	D	A	B	D	C	C	B	C	D	B	C	B	B	B	A	D	B	D	D	D	A	C	C	B	D	C	A	D	D	D	A	A	C	C	C	C	A
1691	1	D	B	D	C	B	D	A	D	D	A	C	B	A	A	D	C	C	B	C	D	A	C	A	D	B	B	D	B	B	D	C	A	D	C	B	D	A	C	A	C	D	A	D	C	C	C	D	B
1692	1	B	C	D	C	B	D	D	A	A	A	C	B	A	C	A	D	C	B	A	C	A	B	A	D	B	A	C	B	D	A	B	B	A	C	A	D	A	A	A	C	B	A	D	B	C	C	D	C
1693	1	D	D	A	B	B	D	C	D	D	A	C	D	A	C	D	C	C	B	A	D	A	D	B	D	B	A	D	B	B	D	C	D	D	C	B	D	A	A	A	C	D	B	D	C	C	C	D	B
1694	1	D	D	D	C	A	A	A	B	D	A	C	D	A	D	D	C	C	B	C	D	A	D	A	B	B	C	C	B	B	D	A	A	C	C	B	D	A	B	A	B	D	A	D	C	C	C	A	B
1696	1	D	D	D	C	A	B	C	D	D	A	C	B	D	C	D	A	C	D	C	D	A	D	B	D	C	A	C	D	A	A	B	C	C	C	A	B	A	A	A	C	B	A	D	C	D	C	D	B
1697	1	D	C	B	C	B	D	D	D	A	A	B	D	A	C	A	D	C	B	C	B	A	D	B	D	B	A	A	D	B	C	B	C	C	C	A	D	D	A	D	B	B	A	A	C	C	C	D	B
1698	1	D	B	C	C	A	A	A	D	A	B	C	B	A	D	D	D	C	C	C	D	C	C	B	D	B	C	A	B	B	D	C	A	C	B	B	C	A	C	D	C	B	A	D	C	C	C	D	B
1699	1	B	B	D	C	B	D	A	B	D	A	C	B	A	A	D	D	C	B	C	D	A	D	B	D	B	B	A	B	B	D	C	B	D	C	B	C	A	C	A	C	B	C	D	C	C	C	D	B
1700	1	D	D	B	C	B	D	C	B	A	A	C	B	A	D	D	A	C	C	C	B	A	D	A	D	B	A	C	D	B	D	A	A	A	D	A	A	D	A	A	C	D	A	A	B	C	C	D	D
1701	1	B	B	A	C	B	D	A	D	D	A	C	B	A	C	D	D	C	C	C	D	C	C	B	B	B	A	A	B	B	D	A	A	C	C	B	D	A	A	A	C	D	A	D	C	C	C	D	B
1702	1	B	B	B	C	B	D	C	D	D	A	C	B	A	C	D	A	C	B	C	D	A	D	B	D	B	D	A	D	B	C	B	B	C	C	B	A	B	C	A	C	A	A	D	C	C	C	D	C
1703	1	D	C	B	C	B	D	C	D	D	A	C	B	A	C	D	D	C	B	C	B	A	C	A	B	B	D	C	D	B	D	B	B	C	B	B	D	A	D	B	B	D	C	D	B	C	C	D	B
1704	1	D	B	D	C	A	D	A	B	D	C	B	A	A	C	D	D	C	B	C	B	A	D	B	B	B	A	C	B	D	D	B	A	D	C	B	D	B	C	A	C	B	B	D	C	C	C	D	B
1705	1	D	D	D	C	B	D	A	D	D	A	C	B	A	C	D	C	C	B	C	D	C	C	B	B	B	D	A	B	B	D	C	B	D	C	B	D	A	A	A	C	D	A	D	C	C	C	D	B
1706	1	A	D	C	C	B	D	C	D	A	C	A	D	A	A	D	A	C	D	C	D	B	A	A	B	B	A	D	D	B	B	B	C	C	D	B	A	A	A	D	C	D	A	D	C	C	A	D	B
1707	1	D	D	D	C	B	D	A	B	D	A	C	B	A	D	B	C	C	C	C	D	A	C	B	D	C	C	A	B	B	D	B	A	C	C	B	B	A	C	A	C	B	A	D	C	C	C	D	B
1708	1	D	D	C	C	A	D	A	B	D	A	C	B	A	C	D	C	C	C	C	C	C	A	B	D	B	B	D	B	B	D	B	A	D	B	B	C	A	A	A	C	B	A	D	C	C	C	A	B
1709	1	D	D	B	C	B	D	D	B	D	A	C	D	D	A	A	C	C	B	C	D	A	A	B	D	B	C	C	D	C	C	A	A	C	D	A	D	A	C	A	C	D	D	D	B	C	C	D	A
1710	1	D	B	B	C	B	D	D	D	B	A	C	B	A	C	D	D	C	D	C	D	A	A	D	B	B	D	D	D	D	C	B	A	A	C	C	A	A	A	D	C	B	B	D	C	C	C	A	B
1711	1	D	B	C	C	A	D	A	D	A	A	D	B	A	D	D	D	C	B	C	D	A	C	B	B	B	D	A	B	B	D	C	B	C	C	B	D	A	C	A	C	B	A	D	C	C	C	C	A
1712	1	D	D	C	C	B	D	C	A	D	A	C	B	A	D	D	C	C	B	D	D	A	C	B	B	B	A	A	D	B	D	A	A	C	B	A	D	A	D	A	C	B	A	D	C	C	C	D	B
1713	1	D	B	C	C	A	D	A	D	D	C	C	B	A	D	D	C	C	B	C	D	C	C	B	B	B	D	A	B	B	D	C	B	C	C	B	D	A	A	A	C	D	A	D	C	C	C	D	B
1714	1	D	D	D	B	A	D	D	A	A	A	C	B	A	C	D	D	C	D	C	D	A	C	C	D	B	B	C	D	D	D	C	C	D	C	B	D	A	A	A	C	D	A	D	B	C	C	D	B
1715	1	D	B	D	C	A	D	B	C	D	A	B	D	A	B	D	C	C	D	C	D	A	B	B	D	B	C	C	B	B	D	A	B	C	C	B	D	A	B	D	C	D	B	D	C	C	C	A	B
1716	1	B	D	B	C	B	D	A	C	A	B	C	B	A	B	D	B	A	B	B	D	A	D	A	D	B	C	D	D	B	A	B	A	A	C	A	A	B	C	A	C	A	C	B	C	C	C	D	B
1717	1	B	B	C	B	A	D	A	D	D	C	C	B	A	D	D	C	C	B	C	D	A	D	B	D	B	C	A	B	D	B	A	B	C	C	B	D	C	D	A	D	B	A	D	C	C	C	D	B
1718	1	D	D	D	C	B	D	A	D	D	A	B	D	A	D	D	D	C	B	C	D	C	C	B	D	B	A	A	B	B	A	A	B	D	C	A	C	A	C	A	C	D	B	D	C	C	C	D	B
1719	1	D	D	B	C	A	D	A	C	D	A	C	B	A	D	A	C	C	B	B	D	A	A	A	D	B	C	B	D	D	D	D	B	C	C	A	D	A	A	B	C	B	A	D	C	C	C	D	A
1721	1	C	D	D	C	A	D	A	D	A	A	C	B	A	C	D	C	C	B	C	D	A	D	A	B	B	B	D	B	B	D	B	C	D	C	B	C	D	C	A	B	D	C	D	C	C	C	D	B
1722	1	C	C	B	C	A	D	C	D	B	A	C	B	C	C	B	C	C	C	C	D	A	D	A	D	B	B	D	B	D	D	C	A	C	B	B	D	A	A	A	C	B	B	A	C	C	C	D	C
1723	1	D	C	B	C	B	D	B	A	D	C	C	B	A	D	A	B	C	C	B	D	D	D	A	D	C	C	D	D	D	D	A	C	C	D	B	A	A	A	A	C	C	C	D	C	C	C	B	A
1724	1	D	B	D	C	B	D	A	D	D	A	C	B	A	C	D	C	C	B	C	D	C	B	A	B	B	D	D	D	C	D	A	C	D	C	B	D	A	A	A	C	D	A	D	C	C	C	D	B
1726	1	B	C	D	C	B	D	C	C	A	C	B	D	A	B	A	D	C	B	C	D	A	C	C	D	B	A	A	A	D	D	A	A	C	D	B	D	C	A	D	B	D	A	D	C	C	C	D	B
1727	1	A	D	D	C	B	D	A	D	D	A	C	B	A	C	D	A	C	B	C	D	A	C	B	D	B	B	D	D	B	D	C	B	C	C	B	C	A	A	A	C	D	A	D	C	C	C	D	B
1728	1	B	C	B	C	D	A	B	A	C	D	C	B	A	B	A	D	C	C	C	D	D	C	A	D	B	A	D	D	D	C	B	A	C	D	A	A	C	C	C	C	D	C	D	C	C	C	D	D
1729	1	D	B	B	C	A	D	D	C	D	A	C	B	A	B	A	C	C	B	C	D	A	A	D	B	A	A	B	A	A	C	D	B	C	C	A	C	C	C	A	C	B	B	D	C	C	C	D	B
1730	1	D	D	C	C	B	D	A	A	D	A	C	D	C	D	A	D	C	D	C	D	C	D	B	D	B	A	D	D	B	D	C	C	A	B	A	D	A	C	A	C	B	A	D	C	C	C	D	D
1731	1	D	B	D	C	A	A	A	D	D	A	B	D	A	D	B	C	C	B	C	D	C	D	B	D	C	D	A	B	C	D	C	A	C	B	B	D	D	A	A	A	B	A	D	C	C	C	D	B
1732	1	C	C	D	C	A	D	A	D	A	A	C	B	A	B	A	C	C	B	C	B	A	D	B	C	B	A	C	D	B	D	D	B	C	A	B	D	A	A	D	C	A	B	D	B	C	C	A	B
1734	1	D	D	D	C	A	D	A	D	D	A	C	B	A	C	D	C	C	B	C	D	C	D	B	D	B	A	A	D	B	D	B	A	C	C	A	D	A	C	A	C	B	A	D	C	C	C	D	B
1735	1	D	B	C	C	B	D	C	D	D	A	D	D	A	C	C	A	C	B	C	B	C	A	B	D	B	A	A	B	B	D	B	A	C	C	B	D	C	A	A	C	B	A	D	C	C	C	D	B
1736	1	B	A	D	C	B	D	A	B	D	A	C	B	A	C	D	D	C	C	A	B	A	A	A	B	C	B	A	B	D	D	A	B	C	B	B	A	A	A	A	D	D	A	D	C	C	C	D	A
1737	1	B	C	D	C	B	D	B	C	C	B	B	B	A	C	A	C	C	A	C	D	A	A	B	D	A	D	D	D	C	D	A	A	C	C	B	D	A	D	D	C	A	A	D	C	C	C	B	B
1738	1	B	C	D	C	D	D	C	B	A	A	D	B	A	A	A	C	C	B	C	D	C	B	B	D	B	D	B	D	C	C	B	A	A	A	B	D	C	A	A	B	C	B	D	B	C	D	D	A
1739	1	D	B	D	C	A	D	A	D	D	A	B	B	A	C	D	C	C	B	C	D	A	C	B	B	B	C	A	B	B	D	B	A	C	C	B	D	A	C	A	B	D	A	D	C	C	C	D	B
1740	1	B	B	D	C	B	D	D	D	D	A	C	B	A	D	D	C	C	B	C	D	B	A	B	B	C	B	A	D	B	C	C	B	C	C	B	B	A	C	A	C	B	A	D	B	C	C	D	B
1742	1	B	B	D	C	B	D	A	D	D	A	C	B	A	B	D	C	C	B	C	D	A	D	B	D	B	A	B	B	D	D	B	A	C	C	B	D	A	A	D	C	D	A	D	C	C	C	D	B
1744	1	B	B	B	C	A	D	C	B	D	A	C	B	A	D	D	C	C	B	C	D	C	A	B	D	B	B	A	B	B	D	B	B	D	C	B	D	A	A	A	C	D	A	D	C	C	C	D	A
1745	1	B	C	B	C	B	D	A	A	C	A	B	D	A	D	A	C	C	B	B	B	C	D	B	C	B	A	C	D	D	B	A	B	C	C	B	D	B	A	A	C	D	A	C	C	C	C	D	B
1746	1	D	D	D	C	A	B	A	D	B	A	C	B	A	C	D	D	C	B	C	B	C	D	A	D	C	A	D	A	D	D	C	A	C	C	A	D	A	A	A	C	A	A	D	C	C	C	D	A
1747	1	D	C	D	C	B	D	A	D	B	A	C	D	A	B	D	C	C	B	C	D	C	C	B	C	B	B	C	B	C	D	A	B	C	B	A	C	A	C	A	C	B	A	D	C	C	C	D	B
1748	1	D	B	C	C	B	D	A	D	A	A	C	B	C	C	D	C	C	B	C	D	C	A	B	D	B	A	D	D	D	C	B	D	C	C	A	D	A	A	A	C	D	A	D	C	C	C	D	B
1749	1	D	D	D	C	A	D	A	C	D	A	C	B	A	C	D	C	C	C	C	D	A	C	A	D	B	D	D	D	B	D	B	B	D	B	B	D	A	A	A	C	D	B	D	C	C	C	D	B
1750	1	D	D	D	C	B	D	A	D	D	A	A	B	A	C	D	D	C	B	C	D	B	C	B	B	B	D	D	B	B	D	A	A	D	C	A	C	A	A	A	C	A	A	D	C	C	C	D	B
1751	1	D	C	D	B	B	D	A	D	B	A	C	C	A	C	D	C	C	B	C	D	C	C	A	B	B	C	A	B	D	D	A	B	C	D	B	D	A	A	D	C	D	A	D	D	C	C	D	B
1752	1	D	D	B	C	B	D	C	C	D	D	C	D	A	B	D	C	C	B	C	D	A	A	B	D	B	D	A	B	B	C	A	B	C	B	B	C	A	A	D	C	A	A	D	B	C	C	D	A
1753	1	D	B	A	C	A	D	C	C	A	D	C	B	A	C	C	A	C	C	A	B	C	D	B	C	A	C	D	B	D	C	C	A	C	C	A	A	A	D	A	B	D	A	D	B	C	C	D	A
1755	1	A	D	C	C	A	D	C	C	D	A	C	B	A	B	D	D	C	B	C	D	C	C	B	D	B	A	D	B	B	C	A	A	C	C	B	C	A	C	A	C	D	A	D	C	C	B	A	B
1756	1	B	B	D	C	B	D	A	D	D	A	B	B	A	B	D	C	C	B	C	D	B	C	A	D	B	C	A	B	B	D	B	A	C	C	A	D	A	C	A	C	A	A	D	C	C	C	D	B
1757	1	C	D	B	C	D	D	C	B	A	A	C	B	A	B	A	C	C	B	C	B	A	D	D	D	C	C	D	D	B	D	A	B	C	C	A	D	A	A	A	C	A	A	D	C	C	C	D	B
1758	1	D	B	B	C	A	B	C	C	A	A	C	B	A	D	A	D	C	C	C	D	A	A	B	B	B	D	A	D	D	D	A	C	C	C	A	A	A	A	A	C	D	A	D	B	C	C	D	A
1759	1	B	D	B	C	B	D	C	D	D	A	C	B	A	B	D	C	C	B	C	B	A	C	B	B	B	A	C	D	B	D	B	A	C	D	B	C	A	A	A	C	B	A	D	C	C	C	B	A
1760	1	C	B	B	B	C	D	C	A	D	A	C	D	A	B	B	A	C	C	D	D	B	D	D	B	B	A	C	D	D	D	A	B	A	C	C	D	B	D	A	C	B	B	D	C	C	C	D	B
1761	1	B	D	D	C	B	D	B	B	D	C	C	D	A	B	D	B	C	A	A	C	A	D	A	C	B	C	C	D	B	C	D	B	C	B	B	A	B	B	A	C	D	C	D	B	C	C	D	A
1762	1	D	D	B	C	B	D	C	C	D	C	C	B	A	C	D	D	C	B	C	D	A	D	B	D	B	A	D	D	B	D	C	A	D	C	A	D	A	A	A	D	D	A	D	B	C	C	D	B
1763	1	C	A	D	C	B	D	A	D	D	A	C	B	A	D	D	D	C	B	C	B	A	C	B	D	B	A	D	D	B	D	B	A	D	C	B	D	A	A	A	B	D	B	D	C	C	C	D	A
1765	1	D	D	D	C	B	D	A	A	D	D	C	B	A	C	D	D	C	D	C	D	C	D	B	B	B	C	A	B	B	D	B	B	C	A	B	C	C	A	A	C	D	A	D	C	C	C	D	B
1766	1	B	C	B	C	B	D	C	D	D	A	D	B	A	B	A	D	C	D	C	D	C	A	B	D	B	A	C	D	B	C	A	A	C	B	B	C	D	A	A	A	A	D	B	B	C	C	A	B
1767	1	D	B	D	C	B	D	B	C	B	A	B	B	A	D	B	D	C	C	B	D	C	D	B	B	B	C	A	D	B	D	D	A	A	B	B	D	A	D	A	C	B	C	D	B	C	C	D	A
1768	1	D	D	A	C	B	B	C	A	B	A	C	B	A	A	A	D	A	A	C	D	B	D	A	D	B	B	B	D	B	B	D	B	C	D	B	D	C	A	D	B	B	A	D	C	C	C	C	A
1769	1	D	C	D	C	A	D	A	B	A	A	B	B	A	C	D	C	C	B	C	D	A	D	A	D	C	A	A	B	B	D	A	D	C	C	B	D	C	A	A	B	B	A	D	C	C	C	D	B
1770	1	D	D	D	C	B	D	C	A	D	A	C	D	A	D	D	D	C	C	C	D	B	D	C	D	B	A	A	D	B	D	B	B	C	C	B	D	A	A	A	C	D	C	D	B	C	C	D	C
1771	1	B	C	C	C	B	D	C	C	C	D	C	D	A	C	A	D	C	B	C	B	C	D	B	D	B	C	A	D	D	D	A	B	C	D	B	A	B	A	A	C	C	A	D	C	C	C	D	B
1772	1	D	B	D	C	B	D	D	C	D	A	D	B	D	B	D	C	C	D	C	D	C	C	B	D	B	B	A	B	C	D	A	B	D	C	B	D	A	A	A	C	D	B	D	C	C	C	D	A
1773	1	D	B	D	C	A	D	D	D	D	A	C	B	A	C	D	A	C	B	C	D	A	A	B	A	B	A	A	D	D	D	B	B	C	C	A	D	A	A	A	C	D	A	D	C	C	C	D	C
1774	1	D	D	D	C	A	C	C	D	B	A	C	B	A	C	B	D	C	B	C	B	A	D	A	D	B	A	C	D	B	D	B	A	C	C	B	C	A	A	A	C	B	D	D	C	C	C	D	B
1775	1	D	D	B	C	B	A	A	D	D	A	C	B	A	C	D	A	C	B	C	D	C	D	A	B	B	A	D	B	B	D	C	B	C	B	B	D	A	A	A	C	B	A	D	B	C	C	D	B
1776	1	B	B	D	C	B	C	A	D	D	A	C	B	A	D	D	C	C	B	C	D	A	C	B	D	B	A	D	B	D	D	B	C	D	C	A	D	A	A	A	C	D	A	D	C	C	C	D	B
1777	1	D	D	D	C	B	D	A	C	D	C	D	D	A	C	A	C	C	B	D	D	A	C	A	C	B	D	A	B	D	D	B	A	C	C	B	D	A	A	A	C	A	A	D	C	C	C	D	C
1778	1	D	B	D	C	B	D	C	C	D	A	C	B	A	D	D	D	C	B	C	D	C	B	B	D	B	A	A	B	B	D	A	A	C	C	B	C	A	A	A	D	B	A	D	C	A	C	D	B
1779	1	C	D	A	C	B	D	A	B	A	A	C	B	A	C	B	C	C	B	C	D	C	B	B	D	B	A	D	D	B	D	C	A	C	C	A	D	A	A	B	C	D	C	D	C	C	C	D	A
1780	1	D	D	C	C	A	D	D	D	B	D	C	B	A	B	D	D	C	C	C	D	C	D	B	D	C	D	B	D	C	C	D	A	C	C	A	C	A	C	A	C	D	A	D	C	C	C	D	B
1781	1	B	B	C	C	D	D	D	C	D	A	C	B	A	B	D	D	C	C	C	D	A	C	C	B	B	A	D	D	B	D	C	B	C	C	A	C	C	A	D	C	D	A	D	B	B	C	B	B
1782	1	D	D	B	C	B	D	C	C	D	A	C	D	C	C	A	C	C	B	D	D	B	A	B	B	B	C	D	B	D	C	A	A	A	C	B	D	A	A	A	C	B	A	D	C	C	C	A	A
1783	1	B	D	A	C	B	D	C	C	A	A	B	D	D	B	A	C	C	B	C	D	C	D	A	D	C	D	C	D	B	D	B	D	C	D	B	D	A	C	A	C	D	A	D	C	C	C	D	B
1784	1	D	D	B	C	A	D	C	D	A	A	C	D	A	D	D	A	C	B	B	B	A	C	B	D	B	A	A	D	D	D	D	B	A	A	A	A	A	C	D	C	D	B	D	B	C	C	B	B
1785	1	D	C	D	C	B	D	A	A	A	A	C	B	A	B	D	C	C	C	C	D	C	A	B	B	B	D	B	B	B	D	C	B	C	C	A	D	D	A	A	C	B	A	D	C	C	C	D	B
1786	1	D	B	B	C	C	D	D	C	A	A	C	D	A	B	A	C	C	B	D	D	B	D	B	D	B	B	A	D	B	D	D	B	C	C	B	A	A	D	A	C	B	A	D	C	C	C	A	B
1787	1	D	B	B	C	C	D	D	D	A	A	C	B	A	B	D	A	C	B	D	B	A	A	B	D	B	A	A	D	B	C	B	B	A	C	C	D	C	B	A	C	B	B	D	C	B	C	D	B
1788	1	D	D	D	C	B	D	A	A	D	A	D	B	A	D	C	D	C	C	C	D	B	C	B	B	A	D	A	D	C	D	B	A	C	C	B	D	C	C	A	C	B	A	D	C	C	C	D	A
1789	1	B	B	B	C	B	D	C	B	D	C	B	D	A	D	A	C	C	C	C	B	A	C	B	D	B	C	A	B	B	D	A	A	C	B	B	A	A	A	A	C	B	A	D	C	C	C	D	D
1790	1	B	D	D	C	A	D	A	D	D	A	C	D	A	D	D	B	C	B	C	D	C	C	B	D	B	B	D	B	B	B	B	A	C	C	A	D	A	A	A	C	D	A	D	C	C	C	D	C
1791	1	D	C	D	C	B	D	C	D	D	A	C	B	A	B	D	D	C	B	C	D	C	D	A	B	B	D	D	D	B	D	B	C	C	B	A	D	B	A	A	B	D	A	D	B	C	C	D	D
1792	1	D	B	B	C	D	A	C	C	D	A	C	B	A	C	D	C	C	D	C	B	A	A	B	B	C	B	D	D	B	D	B	C	D	C	B	D	A	C	D	C	D	C	D	C	C	C	D	A
1793	1	D	D	B	C	B	B	D	A	D	A	C	D	A	D	A	B	C	B	D	B	A	A	B	D	C	C	D	A	B	D	A	B	A	A	B	A	B	C	C	C	C	A	A	C	C	B	B	A
1794	1	D	D	D	C	B	D	C	C	D	A	D	D	A	B	D	D	C	D	C	D	B	D	C	D	C	D	D	D	A	C	A	B	C	C	A	A	A	A	A	C	B	A	A	B	C	C	D	B
1795	1	D	D	D	C	B	D	A	B	D	C	B	B	A	C	D	C	C	B	C	D	C	B	B	D	B	A	D	D	B	B	D	B	C	C	A	D	A	A	A	B	D	A	D	C	C	C	D	A
1796	1	D	C	D	C	A	D	A	D	D	C	C	B	A	B	D	_	C	D	C	D	C	D	A	D	B	A	A	B	B	D	C	A	C	C	B	C	A	A	A	C	A	A	D	C	C	C	D	B
1797	1	C	B	D	C	D	C	C	C	D	A	C	A	A	B	B	B	D	C	D	D	D	D	C	D	C	D	A	C	B	D	A	B	C	B	B	C	A	D	A	C	B	A	D	C	C	C	B	A
1798	1	B	B	D	C	A	D	D	D	D	A	C	B	D	C	D	D	C	B	C	B	A	C	A	D	B	C	A	B	B	D	C	B	C	B	B	A	A	C	A	C	D	A	D	C	C	C	D	B
1799	1	D	D	B	C	B	B	A	A	D	A	C	A	A	C	A	C	C	B	D	D	A	A	B	D	B	C	A	A	C	A	A	D	C	B	B	D	C	A	C	D	B	A	A	C	C	C	D	C
1801	1	D	D	B	C	B	D	C	B	A	A	C	D	A	B	C	D	C	B	C	D	A	D	B	D	B	A	B	D	B	B	A	A	A	B	B	A	A	A	A	B	B	B	D	C	C	C	D	A
1802	1	D	D	B	C	B	D	A	C	A	A	C	A	A	A	A	B	C	A	C	B	B	D	A	B	B	D	C	B	B	A	A	C	A	C	B	D	A	A	A	C	B	A	D	C	C	C	D	A
1803	1	D	D	D	C	B	C	A	D	D	A	C	D	A	B	D	C	C	B	C	D	C	B	B	D	B	A	A	D	D	D	B	A	C	C	B	A	A	A	A	B	D	B	D	C	C	C	D	A
1804	1	B	C	C	B	A	D	D	C	A	A	C	A	A	B	C	A	C	B	B	A	A	D	B	D	B	B	D	C	C	A	B	D	C	A	B	A	D	A	A	B	A	C	A	B	C	A	D	C
1805	1	D	B	D	C	B	D	A	A	D	A	C	B	A	D	B	C	C	C	C	D	A	C	B	D	B	B	C	B	B	D	D	B	C	C	A	D	C	A	A	C	D	A	D	C	C	C	D	B
1807	1	A	B	C	C	B	D	A	A	D	A	C	B	A	C	D	D	C	B	C	D	B	C	B	B	C	B	A	B	B	D	A	A	C	C	B	D	A	C	A	C	A	A	D	C	C	C	D	B
1808	1	D	D	D	C	B	D	B	C	D	A	C	B	A	B	D	C	C	B	C	D	_	_	_	_	_	B	A	D	B	D	B	B	C	C	B	B	A	A	A	C	B	B	D	B	C	C	D	B
1809	1	B	B	B	C	B	D	A	C	A	A	C	B	D	C	A	D	C	C	A	D	B	D	B	B	A	D	D	D	B	C	A	A	A	B	B	A	D	C	A	C	B	A	D	B	C	D	D	A
1810	1	D	D	C	C	D	B	D	B	A	A	D	A	A	B	A	B	C	B	C	D	A	A	B	D	B	A	D	B	B	D	A	B	C	D	B	A	B	D	A	D	B	B	D	C	C	C	D	A
1811	1	C	D	D	C	A	D	A	D	D	A	C	B	D	C	D	D	C	C	C	B	C	D	C	D	B	D	A	D	D	D	B	B	D	C	B	D	A	A	A	B	D	B	D	B	C	C	D	B
1812	1	D	B	C	C	B	D	A	B	A	A	B	B	A	D	C	C	C	B	C	B	A	A	B	B	B	A	B	D	B	D	A	A	C	D	A	A	A	A	A	B	B	A	D	C	C	C	A	A
1813	1	D	C	D	C	B	D	A	B	D	A	C	D	A	D	D	C	C	B	C	D	C	C	B	D	B	B	D	B	D	D	A	B	C	C	B	D	A	A	A	C	D	A	D	C	C	C	A	B
1814	1	D	D	D	C	B	A	A	D	D	A	C	B	A	B	D	C	C	A	C	D	C	C	B	B	B	A	A	D	B	D	B	A	C	C	B	D	A	C	A	C	A	A	D	C	C	C	D	B
1815	1	B	C	B	C	A	D	C	C	D	A	C	B	A	A	D	A	C	B	A	B	C	D	B	D	A	D	A	B	B	D	A	B	C	C	B	A	A	A	A	C	B	A	D	C	C	C	D	A
1816	1	B	D	B	D	B	D	A	B	D	A	C	B	A	D	D	D	C	B	C	D	A	C	A	D	B	A	C	B	C	D	A	A	C	D	B	C	C	A	A	B	A	A	D	C	C	C	D	B
1817	1	D	D	D	C	A	D	A	D	D	A	C	D	A	D	D	C	C	B	C	D	A	C	A	D	B	B	C	B	D	D	B	A	C	B	B	D	B	A	A	D	B	A	D	B	C	C	D	B
1819	1	D	B	B	C	B	A	D	C	A	D	C	B	A	D	D	A	C	C	C	D	B	A	B	B	A	A	A	B	B	D	A	B	D	B	B	C	A	C	A	C	B	A	D	C	C	C	D	B
1820	1	D	D	D	C	A	A	A	D	D	A	C	B	A	A	D	C	C	B	C	D	C	C	C	D	A	D	A	D	A	D	B	B	C	C	A	D	A	C	D	C	D	A	D	C	C	C	D	B
1821	1	D	B	D	C	B	D	A	D	A	A	C	B	A	B	D	A	C	D	C	D	C	D	B	B	B	D	C	C	B	D	B	A	C	C	A	D	C	C	A	C	D	A	D	C	C	C	D	B
1823	1	C	D	D	C	A	D	A	C	D	C	C	B	A	B	D	D	C	B	C	D	C	C	C	D	B	B	A	D	B	D	B	A	C	C	B	C	A	A	A	B	B	A	D	C	C	C	D	B
1824	1	A	C	B	C	A	D	C	B	C	A	C	B	A	B	A	C	C	C	D	D	C	C	A	D	B	D	C	B	B	D	B	B	C	C	A	C	A	A	A	C	B	A	D	C	C	C	D	B
1825	1	D	D	D	C	A	D	A	D	D	A	B	B	A	D	D	D	C	B	C	D	C	C	B	B	C	D	C	D	D	D	C	B	C	D	A	D	A	C	A	C	D	A	D	C	C	C	D	B
1826	1	B	B	D	C	A	D	D	B	D	A	C	B	A	A	D	C	C	B	C	D	A	A	A	D	B	B	D	B	D	D	B	A	C	C	B	D	C	D	D	C	D	A	D	C	C	C	D	B
1827	1	D	C	D	C	A	D	C	B	A	A	C	A	A	B	C	B	C	C	D	D	A	A	C	D	B	B	A	A	B	D	A	B	C	B	B	A	B	C	A	B	B	B	A	C	C	C	B	A
1828	1	B	B	D	C	A	D	B	B	A	A	C	A	A	B	A	D	C	B	C	B	C	D	C	D	C	C	B	D	D	D	A	B	C	B	B	A	A	D	A	B	A	B	D	C	C	A	B	B
1829	1	D	D	D	C	A	D	A	B	D	A	C	B	A	C	D	D	C	C	C	D	A	A	C	D	B	C	C	B	C	A	B	B	C	D	D	D	A	A	A	C	B	A	D	C	C	C	D	B
1830	1	D	D	B	C	B	D	C	A	D	A	C	D	A	C	A	C	C	D	C	D	A	D	D	D	B	A	D	D	D	D	C	A	A	C	B	A	B	A	A	D	B	A	D	C	C	C	B	A
1831	1	C	D	C	C	B	D	B	B	A	C	C	B	A	B	A	D	C	A	C	D	C	D	A	A	B	A	B	A	C	D	B	A	D	C	C	D	A	C	A	C	C	B	D	B	C	D	D	A
1832	1	B	B	C	C	A	D	C	D	D	A	B	B	A	C	A	D	C	B	C	D	A	C	A	B	C	A	D	D	B	A	C	B	C	C	B	B	A	C	D	C	A	A	D	B	C	B	D	A
1833	1	D	C	B	C	B	D	A	B	B	B	C	B	A	A	A	C	C	A	C	D	A	D	B	D	B	C	A	D	D	A	A	C	C	C	B	A	C	C	A	C	B	A	B	C	C	D	D	B
1834	1	D	C	B	C	B	D	C	D	D	A	B	B	A	C	A	D	C	B	C	D	B	D	B	D	B	D	C	B	B	D	A	B	C	D	B	D	A	A	A	C	D	A	A	C	B	C	A	B
1836	1	D	C	B	C	B	D	D	A	D	A	C	B	A	A	A	A	C	B	D	D	C	D	B	D	C	C	C	A	D	B	A	B	C	B	B	A	C	A	A	C	D	A	D	C	C	C	D	A
1837	1	D	B	D	C	A	D	C	D	D	A	C	B	A	B	D	C	C	B	C	D	A	C	B	D	B	A	D	C	B	A	B	B	C	C	B	C	A	A	A	C	B	B	D	C	C	C	D	B
1838	1	D	B	D	C	B	D	A	B	D	A	C	B	A	C	C	D	C	B	C	D	B	A	B	D	B	C	A	D	D	D	B	A	C	C	B	A	A	C	A	C	B	A	D	C	C	C	D	B
1839	1	D	D	D	B	C	D	A	C	A	C	A	A	A	C	D	C	C	B	D	B	B	D	B	D	A	B	D	B	D	D	C	B	C	C	B	D	C	A	A	C	C	A	D	D	C	C	D	B
1840	1	D	C	D	C	B	D	D	C	B	A	D	B	A	D	D	A	C	D	C	B	C	A	A	D	B	C	A	A	D	D	A	B	C	C	B	C	A	A	A	A	D	B	D	C	C	C	D	A
1841	1	C	D	B	C	A	B	D	A	C	A	C	B	A	C	A	D	C	C	A	D	A	C	C	D	B	C	D	C	B	D	A	D	C	D	B	A	C	A	A	A	A	A	D	B	C	C	A	B
1842	1	D	D	D	C	B	D	A	D	D	A	C	B	A	B	D	C	C	B	C	D	A	B	A	D	B	D	C	D	D	D	B	A	C	C	B	A	A	A	A	C	D	A	D	C	C	C	D	B
1843	1	B	D	C	C	B	D	A	C	A	A	C	B	A	C	D	D	C	C	C	C	A	D	B	D	B	C	A	D	B	D	A	B	C	C	A	C	A	A	A	C	D	A	D	C	C	C	D	A
1844	1	D	C	C	C	B	C	A	A	D	A	C	A	A	B	A	A	C	C	D	D	A	C	C	D	C	D	D	B	D	D	A	B	C	B	B	C	B	C	A	B	D	A	D	C	C	C	D	D
1845	1	D	B	D	C	B	D	B	C	D	A	C	B	A	C	A	C	C	B	D	D	A	D	B	B	A	C	C	D	B	D	C	B	C	C	B	D	A	A	A	C	D	A	D	C	C	C	A	B
1846	1	D	C	C	C	B	D	A	D	D	A	C	B	A	B	D	D	C	B	C	D	A	C	B	D	B	B	A	D	B	D	B	A	C	C	B	D	A	A	A	C	B	B	D	C	C	C	A	B
1847	1	C	D	B	C	B	D	D	C	A	A	C	A	A	D	C	B	C	C	C	D	D	A	C	D	B	C	A	D	B	D	A	A	A	C	A	A	B	D	A	C	A	A	D	C	C	C	D	A
1848	1	C	D	D	D	C	C	A	D	D	A	C	A	A	C	D	D	C	C	C	D	C	C	B	D	B	B	D	B	A	D	A	C	C	C	A	B	C	B	A	B	D	A	D	B	C	C	D	A
1849	1	C	D	B	C	B	D	A	D	D	A	C	B	A	C	D	C	C	D	C	D	C	D	B	D	B	A	D	B	B	D	B	B	D	C	B	D	A	C	A	B	B	A	D	C	C	C	D	B
1850	1	B	A	D	C	B	D	A	D	D	A	C	B	A	B	D	C	C	B	C	D	C	A	A	D	B	D	A	D	B	D	A	A	D	C	A	D	A	A	A	C	D	A	D	C	C	C	D	B
1851	1	D	D	C	C	B	D	D	D	D	A	C	D	A	C	D	B	C	B	C	C	B	A	B	B	B	D	D	D	D	D	C	C	C	D	B	D	C	C	D	C	B	B	D	C	C	C	D	B
1852	1	A	D	B	C	B	D	D	C	D	A	C	A	A	D	D	A	C	C	C	D	A	C	B	D	B	D	A	B	B	C	A	D	A	A	B	C	B	D	D	C	C	A	D	C	C	C	D	B
1855	1	B	B	B	C	A	D	A	D	D	A	C	B	A	C	D	C	C	B	C	D	C	C	C	D	B	B	A	B	D	D	D	A	D	C	B	D	A	A	A	C	B	A	D	C	C	C	C	B
1856	1	D	D	C	C	B	D	A	B	D	A	C	B	A	D	D	A	C	B	C	D	A	C	B	B	B	A	D	B	B	D	A	B	D	C	A	C	A	A	A	C	D	A	D	C	C	C	D	B
1857	1	D	C	B	C	C	D	D	A	A	A	C	B	A	D	A	C	C	B	C	D	B	C	B	B	B	A	D	D	B	D	D	A	C	C	B	A	B	A	A	C	B	A	A	C	C	C	D	B
1858	1	B	D	D	C	B	A	A	C	A	A	C	A	A	C	D	C	C	B	C	D	C	C	B	B	B	D	A	D	B	D	A	A	C	B	B	D	A	C	A	D	D	B	D	C	C	C	D	A
1860	1	D	D	D	C	B	C	A	D	D	C	B	D	A	B	B	D	C	D	C	D	C	A	C	D	B	C	A	D	B	C	D	B	C	B	A	D	A	C	A	C	D	C	D	C	C	C	D	A
1861	1	A	D	C	C	B	B	D	C	A	A	C	B	A	D	A	B	C	B	C	B	A	D	B	D	C	D	C	D	D	D	B	B	D	B	A	A	A	A	A	C	A	A	D	C	C	A	A	A
1862	1	D	D	D	C	D	D	A	D	D	A	C	B	A	D	C	D	C	D	C	D	A	C	A	D	B	D	A	B	B	A	A	A	D	C	B	D	A	C	A	C	A	A	D	C	C	C	D	B
1863	1	D	B	D	C	B	D	A	D	D	A	C	B	A	D	D	D	C	B	C	D	C	D	B	B	B	D	A	D	B	D	C	B	C	C	B	D	A	A	A	C	D	C	D	C	C	C	D	B
1864	1	B	D	D	C	B	D	A	D	A	A	C	B	A	D	D	C	C	B	C	B	B	C	D	D	B	A	A	D	B	D	A	B	C	C	B	D	A	C	B	C	A	B	D	B	C	B	D	A
1865	1	D	B	D	C	A	D	A	D	D	A	C	B	D	C	D	C	C	B	C	D	A	A	B	B	B	B	A	B	B	D	B	A	C	C	B	D	A	A	A	C	B	A	D	C	C	C	D	C
1867	1	D	D	C	C	A	B	A	D	D	C	C	B	A	C	D	C	C	D	C	D	A	D	B	D	B	D	D	B	B	D	B	B	C	C	A	D	A	C	A	C	B	B	D	C	C	C	B	B
1868	1	D	B	D	C	B	D	B	D	A	A	C	A	A	B	D	D	C	B	C	D	A	D	D	D	B	A	B	D	C	A	A	A	C	C	B	C	A	A	A	C	B	C	D	B	C	D	A	B
1870	1	C	D	D	C	B	D	A	D	D	A	C	B	A	A	D	C	C	B	C	D	A	A	B	D	C	A	A	C	C	A	A	A	C	B	C	C	A	A	A	B	D	A	D	C	C	C	D	B
1871	1	D	B	C	C	C	D	C	A	D	A	C	D	A	A	B	C	C	B	B	D	C	C	B	C	B	B	D	D	D	C	C	A	C	B	A	A	C	A	A	C	D	C	A	B	C	C	D	C
1872	1	B	D	B	C	B	D	C	D	D	A	C	B	A	D	C	C	C	B	D	D	B	B	B	D	B	A	D	D	D	A	B	A	C	C	B	C	B	A	C	C	B	B	D	C	D	C	D	A
1873	1	B	D	B	C	B	D	A	B	A	B	C	D	A	C	A	D	C	B	C	B	A	C	C	D	B	C	C	B	D	A	B	B	A	A	A	A	D	D	D	C	C	A	D	B	C	C	D	C
1874	1	B	D	D	C	A	C	C	D	D	A	D	B	A	C	D	C	C	C	C	D	A	D	B	D	B	A	C	D	C	D	D	A	C	B	A	C	A	A	A	C	B	A	D	C	C	C	D	A
1875	1	D	B	C	C	B	D	C	D	B	A	C	B	A	B	D	D	C	B	C	B	B	D	A	C	B	B	A	B	B	D	A	A	C	C	B	D	A	A	A	C	D	A	D	C	C	C	D	B
1876	1	B	B	A	C	B	D	A	B	B	A	B	A	A	B	D	D	C	D	D	D	C	C	A	D	B	D	A	B	B	D	B	A	C	D	B	D	A	A	A	C	B	A	D	C	C	C	D	B
1877	1	D	B	B	C	C	B	D	D	D	A	C	A	A	B	B	D	C	B	C	B	A	A	B	D	B	A	C	A	B	B	A	B	C	B	B	A	C	D	D	C	B	A	D	B	C	C	D	D
1878	1	D	D	D	C	B	D	A	C	D	A	C	A	A	B	D	D	C	D	C	D	C	C	B	D	B	D	B	D	D	D	C	C	D	B	B	D	A	A	A	C	D	D	D	C	C	C	D	B
1879	1	D	D	B	C	C	B	A	C	A	A	C	D	A	B	C	D	C	C	C	C	A	C	A	D	B	B	B	D	D	D	C	B	A	A	B	D	A	A	D	C	D	B	A	B	C	C	B	C
1880	1	D	C	D	C	B	D	A	D	D	B	C	B	A	C	D	D	C	C	C	D	C	C	B	D	B	A	C	D	B	D	A	A	D	C	B	D	A	A	A	C	D	B	D	C	C	C	D	B
1881	1	B	D	D	C	B	D	A	D	D	A	C	B	A	B	D	C	C	B	C	D	C	C	B	D	B	B	A	D	B	D	B	A	D	B	B	D	A	A	A	C	B	A	D	C	C	C	D	B
1882	1	B	A	B	C	A	D	A	D	D	A	C	D	A	A	A	A	C	B	D	B	A	C	A	D	B	A	C	B	D	D	A	B	A	C	B	A	A	A	A	D	C	B	D	B	C	B	D	C
1883	1	B	D	D	C	A	D	A	D	D	A	B	B	A	C	D	C	C	D	C	D	C	D	A	D	C	A	D	D	C	D	A	C	C	C	B	A	A	D	A	C	B	A	D	C	C	D	D	B
1884	1	D	B	B	C	B	D	C	C	D	A	C	B	A	B	A	C	C	B	A	C	D	A	B	D	A	A	D	D	B	C	D	A	A	C	B	A	D	A	A	C	A	C	A	C	C	C	D	A
1885	1	D	B	B	C	A	D	C	D	A	A	C	D	A	C	D	D	C	B	C	D	C	C	B	B	B	D	A	B	C	D	B	A	C	C	B	C	A	C	A	C	A	A	D	C	C	C	B	B
1886	1	A	D	B	C	B	D	C	D	D	A	C	B	D	C	A	D	C	D	C	D	A	A	B	D	A	A	B	D	D	D	A	A	C	C	B	D	B	A	A	D	D	C	D	B	C	C	D	B
1887	1	D	A	C	C	B	D	C	D	C	C	C	B	A	C	D	D	C	B	D	D	A	A	B	B	C	A	B	B	D	A	A	C	A	B	C	D	A	C	A	C	A	C	B	C	C	A	D	B
1889	1	D	D	D	C	B	D	A	C	D	A	C	B	A	A	A	C	C	A	C	D	B	A	C	D	B	D	A	D	C	C	A	A	C	C	B	A	C	C	A	B	D	A	D	B	C	C	D	B
1890	1	A	B	C	C	A	D	A	A	D	A	C	B	A	C	D	C	C	C	C	D	C	B	A	D	B	A	B	D	D	D	B	A	C	D	B	D	B	A	A	B	B	A	D	C	C	C	D	D
1891	1	D	D	C	C	B	D	A	A	A	A	C	B	A	D	A	C	C	B	C	D	C	D	B	D	B	A	C	D	C	C	A	A	C	C	B	D	A	C	A	B	D	A	D	B	C	C	D	B
1892	1	D	B	C	C	A	D	C	D	D	A	A	B	A	C	D	D	C	B	C	D	C	C	C	D	C	D	A	B	B	D	B	B	C	C	B	A	A	A	A	C	B	A	D	C	C	C	A	B
1893	1	D	D	D	C	B	A	A	B	D	A	C	B	A	B	D	D	C	C	C	D	B	A	B	D	A	A	A	D	B	C	B	A	C	C	B	D	A	A	A	B	A	D	D	C	C	C	D	A
1894	1	D	C	B	C	B	D	D	C	D	A	A	B	A	A	C	B	C	C	D	D	D	C	B	D	C	D	A	A	B	C	A	B	C	C	A	A	C	C	A	C	D	C	D	C	C	C	B	B
1895	1	D	D	D	C	B	D	A	D	D	A	C	D	A	D	D	A	C	B	C	D	C	C	B	B	B	D	A	B	B	D	A	A	C	C	A	D	A	A	A	C	A	A	D	C	C	C	D	B
1896	1	D	D	B	C	B	D	D	C	A	A	C	B	A	A	D	C	C	B	D	B	A	C	B	D	B	C	D	D	B	C	D	A	C	C	A	D	D	A	A	C	B	A	D	C	C	A	D	A
1897	1	D	D	C	C	B	D	C	D	D	A	C	B	A	D	D	C	C	B	C	D	C	A	A	D	B	B	A	D	B	D	A	C	C	C	B	C	A	A	A	C	A	A	D	C	C	C	D	B
1898	1	D	B	D	C	B	D	A	C	D	A	C	B	A	C	A	C	C	B	C	D	A	D	B	B	A	D	A	D	B	C	B	A	D	D	B	D	A	C	A	C	D	A	D	B	C	C	D	A
1899	1	D	D	D	C	A	D	A	B	D	A	C	B	A	C	D	C	C	D	C	D	C	B	B	D	B	A	C	B	B	D	C	A	C	B	B	D	C	A	A	C	D	A	D	C	C	C	D	A
1900	1	C	D	D	C	A	D	C	A	A	A	C	D	A	D	D	A	C	B	C	C	D	C	A	D	C	A	C	D	C	C	A	A	C	C	B	D	B	C	A	C	D	A	D	B	C	C	B	B
1901	1	B	D	B	C	A	D	A	D	D	A	C	B	A	C	B	C	C	D	C	D	A	C	B	D	B	B	B	B	B	D	B	A	C	C	A	C	A	A	A	C	A	B	D	C	C	C	D	B
1902	1	B	D	D	C	B	D	A	A	D	A	C	B	A	D	D	B	C	C	C	D	A	D	B	D	B	C	D	B	B	D	A	A	D	C	B	D	B	A	D	A	B	A	D	C	C	C	D	A
1903	1	D	B	D	C	B	D	C	D	D	D	C	B	A	D	D	D	C	C	A	D	A	A	A	C	B	C	A	D	B	D	B	B	C	B	B	D	B	B	D	C	C	A	D	C	C	C	D	B
1904	1	D	D	D	B	D	D	A	D	D	A	C	B	A	B	D	C	C	B	C	D	B	D	B	B	B	D	D	D	B	D	B	C	C	C	B	D	A	B	A	B	B	A	D	B	C	C	D	A
1905	1	D	D	C	C	B	D	A	D	A	A	C	B	A	C	D	D	C	A	C	D	C	A	B	D	C	D	A	D	B	D	B	B	D	C	B	D	A	C	A	C	D	A	D	C	C	C	D	B
1906	1	D	C	D	C	B	D	C	D	D	B	C	B	A	B	A	C	C	C	C	D	C	D	B	D	B	A	C	B	B	D	C	B	C	D	B	D	B	A	A	C	D	A	D	C	C	C	B	C
1907	1	A	D	B	C	A	D	B	C	B	A	C	D	D	C	C	C	C	D	B	B	D	A	C	B	C	C	D	D	D	D	A	B	A	B	B	A	A	A	A	D	B	C	D	C	C	C	D	A
1908	1	B	B	C	C	B	D	A	B	D	A	C	B	A	B	D	D	C	C	C	D	A	D	B	D	B	B	C	C	D	A	A	A	C	C	B	C	C	A	A	C	B	A	D	C	C	C	D	B
1909	1	D	B	D	C	A	D	A	B	A	A	C	A	A	B	C	D	C	B	C	B	A	C	B	D	B	A	A	D	B	D	B	A	C	D	B	D	D	A	A	C	D	A	B	C	C	C	A	A
1910	1	D	D	D	C	A	D	A	C	D	A	C	B	A	D	D	C	C	B	C	D	C	C	A	D	B	A	A	D	C	D	B	B	C	C	A	D	C	C	A	C	A	A	D	C	C	C	D	B
1911	1	C	C	B	C	A	D	B	A	A	A	C	B	A	C	A	C	C	D	D	D	C	D	D	B	A	A	C	D	D	A	A	D	A	C	B	D	C	D	A	C	A	B	A	C	C	D	A	A
1912	1	D	D	D	C	A	D	A	D	A	C	C	B	A	B	D	D	C	B	C	D	A	D	B	D	A	B	A	D	B	D	A	A	C	C	B	D	A	C	A	C	B	A	D	C	C	C	D	A
1913	1	B	D	D	C	B	D	C	A	D	C	C	D	A	C	D	B	C	B	A	D	D	A	B	B	A	B	A	A	B	A	A	B	C	B	A	B	A	A	A	C	D	A	D	B	C	C	D	B
1914	1	D	D	D	C	B	D	A	B	D	A	C	B	A	D	D	C	C	B	C	B	C	A	C	B	B	D	D	B	C	A	B	A	D	C	B	C	A	A	A	B	D	A	D	C	C	C	B	C
1915	1	D	B	D	C	B	D	A	D	D	A	D	B	A	C	D	C	C	D	C	D	A	C	B	D	B	B	B	B	B	D	A	B	D	C	B	D	A	A	A	B	B	A	D	C	C	C	D	B
1916	1	B	B	B	C	B	D	B	D	A	A	C	B	A	B	D	C	C	B	D	D	A	C	B	B	B	D	A	D	D	D	B	A	C	A	B	D	B	A	A	C	D	A	D	C	C	C	B	B
1917	1	C	C	D	B	A	D	D	A	C	A	C	B	A	D	D	B	C	C	A	D	C	D	A	B	A	C	A	D	D	A	A	A	C	B	A	A	B	C	A	B	D	B	A	C	C	C	D	A
1918	1	B	C	C	C	B	D	D	C	A	A	C	D	A	C	D	A	C	C	B	B	A	D	C	D	B	A	D	C	D	A	A	B	A	C	D	A	C	A	A	C	D	C	B	B	C	A	D	B
1919	1	B	B	D	C	B	D	A	D	D	A	C	B	A	D	D	C	C	B	C	D	A	A	B	B	B	D	A	B	B	D	C	A	C	C	B	D	A	C	A	C	A	A	D	C	C	B	D	B
1920	1	D	D	A	C	A	B	B	A	D	A	C	B	A	B	B	D	C	D	C	B	C	D	A	D	A	C	B	D	D	A	A	A	C	C	A	C	C	B	D	C	D	D	D	B	D	C	D	A
1921	1	D	B	B	C	C	D	D	C	A	A	A	B	A	D	D	B	C	B	D	D	A	D	A	D	C	B	D	D	B	D	A	B	A	A	A	D	C	A	A	C	B	C	D	B	C	C	D	A
1922	1	B	D	D	C	B	B	A	D	D	A	C	B	A	C	D	D	C	B	C	D	B	C	C	D	B	C	A	B	B	D	B	A	C	C	B	D	A	A	A	C	D	B	D	C	C	C	A	B
1923	1	B	D	C	C	B	D	A	C	D	A	C	B	A	C	A	D	C	B	B	D	C	D	D	D	B	D	C	D	B	C	A	B	A	D	B	D	D	C	A	C	D	B	D	B	C	C	A	B
1924	1	C	D	D	C	B	D	A	C	A	A	C	B	A	B	D	A	C	B	C	D	A	C	A	D	B	B	D	B	B	D	B	A	C	D	A	D	A	C	D	C	D	A	D	C	C	C	C	A
1925	1	D	B	D	C	A	D	A	D	A	A	C	B	A	C	D	C	C	B	C	D	C	C	B	D	B	D	D	B	B	A	C	A	C	C	B	D	A	A	A	A	D	A	D	C	C	C	D	B
1926	1	B	B	D	C	B	D	A	D	D	A	C	B	A	B	D	C	C	A	C	D	C	C	B	D	C	D	C	B	B	A	B	A	D	C	B	D	A	A	B	D	B	B	D	C	C	C	D	B
1927	1	B	B	D	C	B	D	C	D	D	A	C	B	A	D	D	C	C	B	C	D	A	C	B	B	B	D	C	D	B	B	A	A	D	B	B	D	A	A	A	C	B	A	D	C	C	C	A	B
1928	1	D	B	A	C	B	D	A	D	D	A	C	D	A	B	B	D	C	B	C	B	B	D	C	B	B	D	D	B	B	C	B	B	D	C	A	A	A	A	A	C	D	A	D	B	C	A	A	B
1929	1	A	B	B	C	B	D	A	A	D	A	C	B	B	C	B	D	C	B	C	D	B	B	A	D	B	B	A	D	D	B	A	B	C	B	A	D	A	C	A	C	A	A	D	C	C	C	D	B
1930	1	D	D	C	C	B	D	C	D	D	A	C	B	A	C	D	D	C	B	C	D	A	D	D	D	B	D	A	B	C	D	B	A	C	C	C	A	A	A	A	C	D	A	D	C	C	C	D	A
1931	1	D	B	B	C	B	D	D	C	A	C	C	A	D	C	C	D	A	A	B	D	A	D	D	C	B	C	A	A	B	D	A	A	A	C	A	A	B	D	A	C	A	C	D	B	C	C	D	B
1932	1	D	C	D	C	B	D	A	D	D	A	A	B	A	B	D	D	C	B	C	D	A	C	A	D	B	C	D	B	B	D	A	B	C	D	B	D	A	A	D	C	D	B	D	C	C	C	A	C
1933	1	B	C	A	C	C	D	B	D	C	A	A	A	D	D	C	B	C	C	A	D	C	D	B	D	C	A	C	D	D	D	A	B	D	D	A	A	C	D	C	B	A	A	D	C	C	C	A	D
1934	1	D	D	D	C	B	D	C	C	D	A	C	B	A	A	A	C	C	B	C	D	C	A	D	D	B	D	A	D	B	D	C	A	C	C	A	D	C	A	A	C	C	B	D	C	C	C	A	B
1935	1	B	C	B	C	A	D	C	C	D	A	A	A	A	C	D	D	C	D	D	C	A	D	B	B	A	B	A	D	B	D	A	C	C	C	B	A	B	A	A	C	B	B	D	C	C	C	A	B
1937	1	A	B	B	C	B	D	B	C	A	A	B	B	A	D	D	D	C	C	C	D	C	C	B	B	C	A	C	B	B	D	A	A	C	B	B	D	B	A	A	B	C	A	D	B	C	C	D	B
1939	1	C	D	D	C	B	D	A	C	A	A	A	B	A	C	D	C	C	B	C	D	A	A	B	B	B	A	A	B	D	A	B	B	C	C	B	C	C	A	C	C	D	A	D	C	C	C	D	B
1940	1	D	B	D	C	A	D	A	C	A	A	C	B	A	D	D	C	C	B	C	D	A	C	B	B	B	C	A	D	B	D	A	A	C	C	B	C	A	C	A	C	B	A	C	C	C	C	A	B
1941	1	D	D	D	C	B	D	A	D	D	A	C	B	A	D	D	C	C	C	C	B	B	C	B	B	C	B	A	D	B	D	B	A	C	B	B	D	A	C	A	C	D	A	D	C	C	C	D	B
1942	1	D	B	C	C	B	D	B	D	B	A	C	B	B	A	D	A	C	B	D	D	B	C	A	D	B	C	B	D	D	A	B	A	C	A	B	D	A	B	A	B	D	A	D	C	C	C	D	D
1943	1	B	D	B	C	C	D	A	D	A	A	C	A	A	C	D	B	C	C	D	D	_	D	B	D	B	A	A	D	B	D	A	B	C	C	B	D	A	A	B	B	A	B	D	C	C	A	D	A
1944	1	D	D	D	C	D	D	A	A	B	A	C	A	A	B	A	D	C	B	C	D	C	B	B	D	B	A	A	D	D	C	D	B	C	C	A	A	A	A	A	C	D	A	D	C	C	C	D	A
1945	1	B	D	B	C	B	D	A	D	A	A	A	B	A	C	A	C	C	D	C	B	B	A	A	D	B	C	C	D	D	C	A	B	C	C	B	A	A	A	A	C	D	C	D	C	C	C	A	B
1946	1	C	D	D	C	B	D	A	C	A	A	B	D	A	B	B	B	C	B	D	B	D	A	B	B	A	C	C	A	B	D	B	B	A	C	B	D	C	C	A	C	D	C	A	B	C	D	A	D
1947	1	A	B	D	C	B	D	A	C	D	A	C	B	A	C	D	A	C	D	C	D	C	D	A	B	C	D	C	D	B	D	B	A	D	A	B	C	A	A	A	C	D	A	D	C	C	C	D	B
1948	1	B	D	D	C	B	D	A	C	A	A	D	D	A	C	A	C	C	B	D	D	A	D	C	D	B	B	C	D	D	C	A	A	C	B	B	D	D	A	A	B	D	B	D	C	C	C	D	A
1949	1	B	D	B	C	A	D	C	C	B	A	C	B	A	D	A	D	C	B	C	D	A	C	B	B	B	D	C	D	A	D	B	A	C	B	D	D	B	C	A	C	D	A	B	C	C	C	A	D
1950	1	A	B	D	C	B	D	A	C	D	A	C	B	A	C	D	C	C	B	C	D	C	D	A	D	B	A	A	B	B	D	A	C	C	B	B	C	B	A	A	C	B	A	D	C	C	C	D	B
1951	1	D	D	D	C	B	D	A	D	D	A	C	B	A	C	D	B	C	C	C	D	A	D	B	D	B	B	C	D	D	D	C	B	A	C	B	D	A	A	A	C	B	A	D	C	C	D	D	A
1952	1	D	D	D	C	A	D	C	C	A	A	C	B	D	C	D	C	C	B	C	D	C	D	B	D	C	C	A	B	D	C	B	B	C	C	C	C	A	C	A	C	B	A	D	C	C	C	D	B
1953	1	C	D	B	C	C	D	D	C	C	A	C	A	A	D	C	C	C	B	A	D	D	A	C	D	B	C	C	D	D	D	A	D	C	D	D	D	A	A	A	C	B	D	D	C	C	C	D	A
1954	1	D	D	B	C	C	D	A	B	D	A	C	B	A	D	D	C	C	B	C	D	A	D	A	D	B	C	A	D	B	B	B	A	C	C	B	C	A	A	A	C	D	A	D	C	C	C	D	A
1955	1	D	B	C	C	B	D	A	C	D	A	D	B	A	D	D	C	C	B	A	D	B	D	B	D	C	B	A	C	B	D	B	B	C	C	B	A	A	A	A	C	D	A	D	C	C	C	D	A
1956	1	B	D	D	C	A	B	A	D	D	C	C	B	B	C	D	C	C	B	C	D	B	C	B	D	C	D	A	B	B	A	C	B	D	C	A	C	B	A	B	C	D	A	D	C	C	C	D	B
1957	1	A	C	B	C	B	D	D	C	C	A	C	B	A	D	A	B	C	A	B	B	A	D	B	D	C	A	C	D	D	D	A	A	C	A	B	C	C	A	A	C	A	A	A	C	C	C	D	D
1958	1	D	B	B	C	D	D	D	A	D	A	C	A	A	B	B	A	C	B	C	D	C	D	D	D	B	C	B	D	D	A	B	B	C	C	A	A	C	D	B	D	B	C	A	B	C	C	D	D
1959	1	D	D	B	C	B	B	A	D	D	A	A	D	A	D	A	C	C	C	A	D	A	D	A	D	B	B	A	B	D	D	B	A	A	C	B	D	C	A	A	C	B	A	D	C	C	C	B	A
1960	1	D	D	D	C	B	D	A	D	A	D	D	B	A	A	D	B	C	B	C	D	C	C	B	B	A	A	A	D	D	D	A	A	C	C	A	D	C	A	A	C	B	A	D	B	C	C	A	B
1961	1	B	D	B	C	D	D	C	A	D	A	C	B	D	C	C	B	C	A	C	D	D	D	C	D	B	D	D	B	D	B	A	B	A	B	A	A	C	A	A	C	B	B	D	B	C	C	A	B
1962	1	D	B	D	C	B	D	A	D	A	A	C	B	A	D	D	C	C	B	C	D	A	C	B	D	B	_	C	B	B	D	B	A	C	C	B	B	A	C	A	C	_	A	D	B	C	C	D	B
1963	1	B	D	D	C	B	D	A	B	D	A	C	A	A	D	D	D	C	B	C	D	A	B	B	C	B	A	D	B	B	D	D	A	C	C	A	D	C	C	A	C	D	A	D	C	C	C	A	B
1964	1	D	C	D	C	B	D	A	B	A	A	D	B	A	C	D	C	C	D	C	D	C	C	B	D	B	A	C	D	B	D	B	A	C	C	B	D	C	A	A	C	B	A	D	C	C	C	D	B
1965	1	D	D	D	C	D	D	D	D	D	A	C	D	A	C	D	D	C	B	C	D	C	A	C	D	A	A	A	D	D	D	C	A	A	B	B	C	A	A	B	C	B	B	D	C	C	C	D	B
1967	1	B	A	D	C	B	D	C	B	D	A	C	D	D	C	B	D	C	A	C	D	A	B	A	D	B	A	B	A	D	D	A	B	C	D	B	A	A	C	A	C	D	A	C	C	C	C	D	A
1968	1	D	D	B	C	A	D	A	C	D	A	C	B	A	C	D	D	C	B	A	D	A	D	A	B	B	A	D	B	D	D	D	B	C	C	A	A	C	A	D	D	D	B	D	A	C	C	A	C
1969	1	B	B	D	C	A	D	A	D	D	C	D	D	A	C	D	A	C	D	C	D	C	C	B	B	B	C	A	B	B	A	B	A	C	B	B	C	A	C	A	B	C	A	D	C	C	C	D	C
1970	1	D	D	D	C	B	D	A	D	B	A	C	B	A	C	D	D	C	B	C	D	C	D	B	B	C	D	D	B	C	D	B	A	D	C	B	D	A	A	A	C	D	A	D	B	C	A	D	D
1971	1	D	D	D	C	B	D	C	B	D	A	C	D	A	D	A	D	C	C	C	D	C	C	A	D	B	A	A	C	B	D	B	B	C	B	B	A	A	A	A	C	A	A	D	C	C	C	D	D
1973	1	D	B	D	C	A	D	A	D	D	A	C	B	A	D	D	D	C	B	C	D	C	B	A	C	B	D	C	B	B	D	C	A	C	C	B	D	C	C	A	C	D	A	D	C	C	C	D	B
1974	1	C	D	D	C	B	D	A	D	D	A	C	B	A	C	D	D	C	D	C	D	A	D	B	C	B	D	A	B	B	D	A	B	D	C	B	D	A	A	A	C	B	A	D	C	C	C	D	C
1975	1	B	D	B	C	A	D	D	C	D	A	C	D	A	C	D	A	C	D	B	B	C	A	B	D	C	A	D	D	B	D	C	B	C	A	A	B	C	A	A	C	D	A	D	C	C	A	A	B
1976	1	A	D	D	B	A	D	C	A	D	A	A	B	A	D	D	B	C	D	C	D	B	D	A	D	B	D	D	D	C	D	C	B	C	C	B	A	B	D	A	C	A	A	D	C	C	C	B	D
1977	1	D	B	D	C	C	D	C	B	D	A	B	B	A	C	D	D	C	B	C	D	A	D	C	D	B	D	C	A	D	B	C	D	C	C	B	D	C	A	A	C	B	A	D	C	C	D	D	A
1978	1	B	B	D	C	B	B	A	D	D	A	C	D	A	C	D	D	C	B	C	D	A	A	D	D	B	B	A	B	B	D	A	B	C	B	B	D	A	C	A	C	D	A	D	C	C	C	D	B
1979	1	D	C	B	C	A	D	A	B	D	A	C	B	A	C	D	C	C	B	C	B	C	C	B	D	C	A	D	B	B	C	B	A	A	A	B	D	A	A	D	A	D	B	D	B	C	C	D	A
1980	1	B	B	D	C	A	D	A	D	D	A	C	B	A	C	A	D	C	B	C	D	C	D	B	B	C	D	C	D	D	D	A	A	C	C	A	D	A	A	A	C	D	A	D	C	C	C	D	B
1981	1	D	D	B	C	A	D	C	A	A	A	C	B	A	D	D	D	C	B	C	D	C	C	B	B	B	A	C	D	B	D	C	C	C	A	B	D	D	A	A	B	D	A	D	C	C	C	D	B
1982	1	A	D	D	B	A	D	A	B	D	A	B	B	D	C	C	D	C	D	C	D	C	C	A	B	B	C	D	D	B	D	B	B	C	A	B	D	A	C	D	D	B	A	D	B	C	C	D	B
1983	1	D	D	C	C	B	D	C	C	B	A	B	B	A	B	D	D	C	C	C	D	A	B	C	D	B	A	B	D	D	D	D	B	C	D	A	A	B	C	D	C	A	A	D	C	C	C	D	A
1984	1	D	B	D	C	C	D	C	B	D	C	B	B	A	B	B	B	C	B	C	D	C	A	B	C	C	D	A	D	B	B	A	A	C	C	B	A	C	A	B	C	D	A	D	C	C	C	D	B
1985	1	B	D	D	C	B	D	B	A	D	A	C	A	A	C	D	A	C	B	D	B	A	D	B	D	B	A	A	B	C	A	A	A	A	B	A	D	C	A	D	C	C	C	D	C	C	C	D	B
1986	1	A	C	D	C	B	D	C	C	C	A	C	B	A	B	A	D	C	A	B	C	B	A	B	D	B	D	C	B	D	C	C	B	C	B	A	D	B	C	A	C	B	D	A	C	C	C	D	A
1987	1	B	D	D	C	B	D	C	C	D	A	C	B	A	C	D	A	C	C	C	D	A	A	C	D	C	A	D	B	D	C	A	A	C	C	B	D	A	A	A	C	B	A	D	C	C	B	D	B
1988	1	D	B	C	C	A	D	A	C	A	A	C	B	A	B	D	D	C	D	C	D	A	C	B	B	B	D	D	B	D	D	B	B	C	C	B	C	A	A	A	C	D	A	D	C	C	B	D	B
1989	1	B	D	B	C	B	D	A	B	D	A	C	B	A	B	A	C	C	C	C	D	A	D	A	D	A	A	C	D	D	D	C	A	C	B	A	C	D	A	A	C	D	A	D	C	C	C	C	B
1990	1	B	B	C	C	A	D	C	D	D	A	C	B	A	D	D	C	C	B	C	D	C	A	B	B	C	A	C	B	B	D	C	A	D	C	B	B	A	A	A	C	A	A	D	C	C	C	D	B
1991	1	B	B	D	C	A	D	A	C	D	A	C	B	A	B	D	C	C	B	C	D	C	C	B	D	B	B	C	B	B	D	C	B	C	C	B	A	A	A	A	D	D	B	D	C	C	C	D	B
1993	1	D	D	B	C	D	C	C	C	D	A	C	B	C	C	D	C	C	B	D	B	C	A	C	D	A	C	B	D	B	D	B	B	A	C	D	D	C	B	A	C	C	A	D	B	C	C	D	A
1994	1	D	D	D	B	B	D	A	A	A	A	A	B	A	D	B	D	C	B	D	D	C	D	D	D	B	C	C	A	D	D	A	B	C	B	B	A	D	D	A	A	A	C	D	C	C	C	B	B
1995	1	A	B	B	C	B	D	A	C	A	A	C	B	A	A	D	C	C	B	C	D	D	D	B	D	B	A	D	B	B	D	A	A	C	A	B	D	A	A	A	B	B	A	B	C	C	C	D	C
1996	1	D	B	D	C	B	D	A	D	A	A	C	A	A	B	A	C	C	D	C	D	A	B	C	D	B	A	B	D	D	D	A	A	C	C	A	D	A	A	A	C	B	A	D	C	C	C	D	A
1997	1	D	B	D	C	A	D	A	B	D	A	C	B	A	D	D	C	C	D	C	D	A	A	B	D	B	A	B	B	D	D	B	B	C	B	B	D	A	C	A	C	D	A	D	C	C	C	D	B
1999	1	B	D	D	C	B	D	B	A	A	A	C	A	A	C	D	C	C	D	C	D	A	A	B	B	B	B	A	C	D	D	B	B	C	C	A	D	A	A	A	C	D	A	D	C	C	C	D	B
2001	1	D	C	B	C	B	D	B	D	D	D	C	B	D	D	A	D	C	C	D	B	A	C	B	B	B	A	A	A	D	D	A	A	C	C	A	D	C	C	A	C	C	B	D	C	C	C	B	B
2002	1	D	D	D	B	A	D	A	D	D	A	D	D	A	D	D	C	C	B	C	D	A	D	B	D	B	C	A	B	B	C	C	C	C	B	B	D	A	D	A	C	D	A	D	C	C	C	D	A
2003	1	D	B	D	C	A	C	C	C	D	A	C	B	A	C	D	D	C	B	C	D	C	A	B	C	B	A	C	B	B	D	B	C	C	C	B	B	C	D	A	C	B	A	D	C	C	D	B	A
2005	1	B	C	B	C	B	D	C	D	D	A	B	B	A	D	A	B	C	C	C	B	B	C	A	D	B	D	C	A	D	D	B	A	C	C	A	B	A	D	D	C	D	A	D	C	C	C	D	B
2006	1	B	B	D	C	B	D	A	D	D	A	C	B	A	D	D	C	C	C	C	B	A	C	B	D	B	A	A	B	B	D	D	B	C	C	B	C	A	A	A	C	B	B	D	C	C	C	D	B
2007	1	D	D	D	C	B	D	A	D	A	A	C	B	A	C	D	C	C	B	C	D	B	D	B	D	B	A	B	D	B	C	B	A	C	C	B	D	C	C	A	B	D	A	D	C	C	C	D	A
2008	1	D	B	B	C	B	D	B	D	B	A	C	A	A	C	D	A	C	D	C	D	A	D	A	B	B	A	C	C	D	D	B	A	C	C	B	D	C	A	A	D	D	A	D	C	C	B	A	B
2009	1	B	B	D	B	A	D	A	B	D	A	C	B	A	D	D	C	C	B	C	D	C	C	B	B	B	A	A	B	B	D	B	A	D	B	B	D	C	C	A	C	D	B	D	C	C	C	D	A
2010	1	D	B	D	C	B	D	A	C	D	A	C	B	A	C	D	D	C	D	D	B	B	C	B	D	B	A	A	B	B	D	C	B	D	C	B	D	C	C	A	B	D	A	D	C	C	C	A	B
2011	1	D	D	D	C	A	D	C	C	A	A	C	D	A	C	D	D	C	C	A	D	C	D	C	D	B	D	C	D	C	D	C	B	C	C	A	D	A	A	D	C	D	B	D	C	C	C	A	C
2012	1	B	C	D	C	B	D	C	C	D	A	C	D	A	D	A	C	C	B	C	D	C	C	B	B	B	D	C	B	B	D	B	A	C	C	B	D	A	A	A	C	C	D	D	B	C	C	B	B
2013	1	B	A	B	C	B	D	A	D	D	A	B	A	A	C	D	D	C	B	C	D	A	C	B	D	B	D	A	D	B	D	A	B	C	B	B	D	A	A	A	A	D	B	D	B	C	C	D	B
2014	1	D	D	D	C	C	B	D	B	A	A	A	A	A	B	D	D	C	C	C	D	A	A	B	D	B	C	A	B	B	D	C	D	C	C	B	D	B	A	A	C	D	A	D	C	C	C	D	B
2015	1	D	B	D	C	A	D	A	B	D	A	C	B	A	D	D	C	C	D	C	D	A	C	B	B	B	C	D	D	B	D	B	C	C	C	B	D	C	A	A	D	D	A	D	C	C	C	D	B
2016	1	D	D	D	C	B	D	A	C	A	D	B	D	A	C	A	B	C	C	C	B	A	C	B	D	B	C	D	D	D	C	A	A	A	C	B	A	A	A	A	C	B	A	D	C	C	C	A	A
2017	1	B	D	D	C	B	D	A	D	D	A	C	B	A	C	D	C	C	D	C	D	C	D	B	B	A	C	C	D	B	D	A	A	C	C	B	D	A	A	A	C	A	B	D	C	C	C	D	B
2018	1	B	D	B	D	B	D	A	B	D	A	C	B	A	C	D	B	C	B	C	D	C	D	B	D	B	A	A	D	B	D	A	A	D	C	B	D	A	A	A	C	B	A	D	C	C	C	B	C
2019	1	B	D	D	C	B	D	A	D	D	A	C	B	D	D	D	A	C	D	C	D	C	D	B	D	A	D	C	B	B	D	B	B	D	B	B	D	A	A	A	C	D	A	D	C	C	C	B	B
2020	1	D	D	B	C	A	D	A	B	B	A	C	B	A	C	D	C	C	D	A	C	A	D	C	D	B	A	B	D	C	D	A	A	C	C	B	C	A	B	D	C	B	A	D	C	C	C	D	A
2021	1	D	B	C	B	B	D	C	C	D	A	C	B	A	C	D	D	C	A	D	D	B	A	B	D	C	A	D	A	B	D	A	A	C	B	A	C	A	A	D	C	A	A	D	C	C	C	D	B
2022	1	B	D	B	C	B	D	C	C	A	A	C	D	A	C	A	B	C	A	B	B	D	B	A	B	B	A	A	D	B	D	A	A	B	C	B	A	D	A	C	C	B	D	D	B	C	C	D	D
2023	1	B	C	D	C	B	D	C	B	A	A	C	B	A	C	D	C	C	D	C	D	B	C	B	B	B	D	A	D	D	D	B	A	C	C	B	D	D	A	D	C	D	A	D	C	C	C	D	B
2024	1	B	D	A	C	C	D	C	D	A	A	C	B	A	D	D	C	C	C	C	B	A	D	C	B	B	A	B	D	D	C	A	B	A	C	B	A	C	A	A	C	A	C	D	B	C	C	D	A
2025	1	B	B	D	C	A	A	A	D	A	A	C	A	A	D	D	A	C	B	C	D	C	C	B	D	B	D	A	B	B	D	D	A	C	D	A	D	A	A	A	C	D	A	D	C	C	C	D	B
2027	1	B	D	D	C	B	D	A	B	A	A	C	B	A	C	D	C	C	D	D	C	A	C	B	D	B	A	C	D	D	D	A	B	C	C	B	D	C	A	A	C	B	C	D	C	C	C	C	B
2028	1	D	D	D	C	B	D	A	D	C	A	C	D	A	A	D	D	C	C	C	D	B	C	B	D	B	B	C	B	B	C	B	A	C	B	B	C	A	A	A	C	D	A	D	C	C	C	D	A
2029	1	D	B	D	C	B	D	A	B	A	D	C	D	A	C	A	C	C	B	C	D	A	A	D	B	B	A	C	D	B	A	A	A	C	C	A	D	A	A	D	C	B	A	D	C	C	C	A	A
2030	1	D	D	D	C	A	D	B	B	D	A	C	B	A	D	D	C	C	B	A	D	A	A	A	C	B	A	D	D	C	D	A	B	C	C	B	A	A	D	A	B	D	C	D	B	C	C	D	B
2031	1	B	D	C	C	A	D	C	A	D	A	C	B	A	B	D	C	C	B	D	D	A	A	A	D	B	B	A	B	C	D	A	A	C	B	A	D	B	B	A	C	B	B	D	C	C	C	D	D
2032	1	D	D	C	C	B	D	A	D	C	C	C	B	A	B	C	D	C	B	C	D	C	A	B	B	B	D	A	D	B	C	B	A	C	B	A	D	A	A	D	C	A	A	D	C	C	B	D	A
2033	1	D	B	D	D	A	D	C	D	D	A	C	B	A	C	B	C	C	D	C	D	C	C	B	D	A	D	C	B	C	D	A	C	C	C	A	D	A	A	A	B	B	_	D	C	C	A	A	B
2034	1	D	D	D	C	B	D	A	D	D	A	C	A	A	D	D	D	C	B	C	D	C	C	B	D	A	D	A	D	D	D	B	A	C	C	B	D	A	D	B	C	A	A	D	C	C	C	A	B
2035	1	D	B	D	C	B	D	C	C	D	A	A	B	D	C	D	B	C	B	B	D	A	C	B	D	A	C	A	D	C	D	A	B	C	C	B	D	A	B	B	C	D	B	D	C	C	C	B	A
2036	1	C	D	B	C	A	D	A	A	D	A	C	D	A	D	B	C	C	D	D	D	A	C	A	B	C	A	A	B	D	D	D	A	C	D	B	A	D	A	A	C	D	D	D	C	C	C	D	A
2037	1	B	D	D	C	C	D	C	D	A	A	C	B	A	C	D	D	C	C	C	D	A	D	B	D	B	A	B	A	B	D	A	A	C	B	B	C	C	A	A	C	B	B	D	C	C	C	D	A
2039	1	D	D	D	C	B	D	A	D	A	A	C	B	A	D	D	D	C	C	A	B	A	C	B	D	B	A	C	B	B	A	C	A	A	C	A	D	C	A	A	C	B	A	D	C	C	D	B	B
2041	1	D	B	D	C	A	D	A	D	D	A	C	B	A	B	D	C	C	B	C	D	A	D	B	D	B	D	A	D	B	D	A	B	D	D	B	C	A	C	D	D	B	A	D	C	C	C	D	B
2042	1	D	D	D	C	A	D	A	B	B	A	C	B	A	B	D	C	C	B	C	D	C	B	C	D	B	A	A	D	B	D	A	B	C	C	B	D	A	A	A	C	D	A	D	C	C	C	D	A
2043	1	B	C	B	A	C	D	D	D	A	D	B	D	A	B	C	D	C	C	A	D	A	A	B	D	B	D	A	C	D	C	A	B	C	B	B	A	C	A	C	C	D	C	D	C	C	C	D	D
2044	1	D	D	C	C	A	D	D	D	D	A	C	B	A	B	D	C	C	B	C	D	A	D	B	B	C	D	A	B	B	A	C	C	D	C	B	B	A	C	A	C	D	A	D	B	C	C	D	B
2047	1	B	B	B	C	C	D	A	C	D	A	C	B	A	C	D	A	B	B	C	D	C	C	A	C	B	D	A	B	D	D	B	B	D	C	A	D	A	A	A	C	B	A	D	C	C	C	B	B
2048	1	D	D	C	C	A	D	A	D	D	A	C	B	A	D	D	C	C	B	C	D	C	D	B	B	B	B	A	B	B	D	C	B	C	C	B	D	A	A	A	C	A	A	D	C	C	C	D	B
2049	1	D	D	D	C	B	D	A	C	A	D	A	B	A	C	D	D	C	B	C	D	C	C	A	D	B	A	D	C	B	D	D	C	C	B	B	C	A	A	A	C	B	B	D	B	C	C	D	B
2050	1	C	D	D	C	B	B	C	D	A	A	C	B	A	B	D	D	C	C	D	D	C	C	A	B	B	A	D	B	B	D	A	B	C	C	B	D	C	C	A	C	B	B	D	B	D	C	D	A
2051	1	D	B	B	C	A	B	B	C	A	A	C	D	A	D	D	D	C	B	D	B	A	A	C	C	A	B	A	D	B	B	B	A	C	C	B	D	C	A	B	A	A	B	D	C	C	C	D	A
2052	1	C	B	B	C	D	D	A	D	B	A	C	B	A	B	A	C	C	A	D	B	B	D	B	D	C	C	C	B	B	D	A	A	A	B	A	D	B	A	C	C	C	B	C	C	C	C	D	B
2053	1	D	D	B	C	A	D	D	C	A	A	C	B	A	C	D	D	C	B	C	D	C	C	B	D	B	C	D	D	C	D	A	D	C	B	B	D	A	A	A	C	B	A	D	C	C	C	D	A
2054	1	D	D	D	C	B	D	A	D	D	A	C	D	A	C	D	C	C	B	C	B	A	C	B	D	B	D	D	B	B	D	B	A	D	B	B	D	A	A	A	C	B	A	D	B	C	C	D	D
2055	1	D	B	D	C	B	D	A	C	A	A	C	A	A	C	D	C	C	B	C	D	C	C	B	B	B	D	D	D	B	D	C	C	C	C	B	C	C	A	A	B	D	C	D	C	C	C	D	B
2056	1	D	B	B	C	B	D	D	B	C	C	B	B	A	D	A	C	C	C	C	D	A	C	B	B	B	C	A	B	C	D	B	B	A	C	B	D	A	C	A	C	B	A	D	D	C	C	B	B
2057	1	D	D	D	C	B	D	A	C	A	C	C	B	A	B	D	C	C	B	C	D	A	D	A	D	B	A	C	B	B	D	A	A	C	C	B	D	A	A	A	C	B	A	D	B	C	C	D	B
2058	1	A	C	D	C	A	D	C	C	D	B	A	B	A	C	D	D	C	D	C	D	A	C	A	D	B	D	D	D	D	D	A	B	C	C	B	D	B	A	D	C	D	A	D	B	C	C	D	D
2059	1	D	D	C	C	A	B	A	D	D	C	A	B	A	D	D	D	C	D	C	D	C	C	B	D	C	D	D	B	D	B	A	A	C	C	B	D	C	A	A	C	D	A	D	B	C	C	D	B
2060	1	D	D	B	C	B	D	C	A	D	A	C	D	A	D	A	B	C	B	A	D	B	C	B	D	C	A	B	D	D	C	A	C	A	C	A	A	D	C	A	C	D	C	D	C	C	C	D	B
2061	1	D	D	B	B	B	D	A	A	C	A	C	B	A	D	C	A	C	B	C	B	B	C	B	D	B	D	C	A	B	C	D	B	C	B	B	D	C	A	A	B	C	A	D	C	C	C	D	B
2062	1	A	D	D	C	B	D	A	C	D	A	A	A	A	C	D	D	C	B	C	D	C	C	A	D	B	A	C	D	A	D	A	A	C	A	B	D	C	A	A	A	D	B	D	B	C	C	D	A
2063	1	A	D	D	C	A	D	C	C	A	A	D	B	A	C	D	C	C	B	C	D	C	D	A	D	A	C	C	D	C	D	C	A	C	C	B	D	A	A	A	A	B	A	D	B	C	C	D	B
2064	1	D	B	B	C	B	D	D	C	C	A	C	A	A	A	A	B	C	C	B	D	A	B	D	D	B	C	D	B	B	B	B	D	A	C	B	D	D	A	D	C	D	A	D	C	C	D	B	A
2065	1	A	B	D	C	B	D	A	B	A	A	C	B	A	A	D	C	C	B	C	D	C	A	B	B	B	D	C	D	B	D	D	B	D	C	B	C	A	A	A	B	A	A	D	C	C	C	D	B
2066	1	B	B	D	C	A	D	A	D	D	A	C	B	A	C	D	C	C	B	C	D	C	C	B	D	B	B	A	B	B	D	C	B	D	C	A	D	A	A	A	C	B	A	D	C	C	C	D	C
2068	1	B	D	B	A	C	D	B	C	D	A	C	D	A	C	D	B	B	B	A	D	A	D	B	B	B	A	D	A	B	D	A	B	C	D	A	A	D	B	A	C	A	B	D	C	C	C	D	B
2069	1	C	D	D	C	B	D	C	C	D	A	C	B	A	C	D	D	C	B	D	D	C	A	B	D	B	C	A	B	D	D	D	B	C	C	B	B	B	D	A	B	B	C	D	C	C	C	D	D
2070	1	B	C	D	C	B	D	C	D	D	A	C	B	A	C	D	C	C	D	C	D	A	D	B	C	B	A	D	B	B	D	B	A	D	C	B	B	A	A	A	D	D	A	D	C	C	C	D	D
2071	1	C	C	D	C	A	D	A	D	D	A	C	B	A	C	D	C	C	B	C	B	A	C	B	B	B	B	A	D	B	D	C	B	D	C	B	A	C	C	A	B	D	A	D	C	C	C	A	B
2072	1	D	B	B	C	B	D	A	B	A	A	D	D	A	C	B	C	C	B	C	D	A	C	B	D	B	B	B	D	D	D	A	B	D	C	A	D	A	A	A	D	D	A	D	C	C	C	D	B
2073	1	B	D	C	C	A	D	C	C	D	A	C	B	A	C	D	D	C	C	C	B	C	A	A	D	B	B	A	B	B	D	A	B	C	C	B	D	A	A	A	C	B	A	D	B	C	B	D	B
2074	1	B	B	D	C	B	D	B	C	D	A	C	D	A	C	D	D	C	D	C	D	C	C	B	D	B	A	C	D	B	D	B	A	C	B	B	D	C	A	A	C	A	C	D	C	C	C	D	B
2075	1	A	B	D	C	B	D	C	C	A	A	C	B	A	D	D	D	C	C	C	D	A	C	B	B	B	A	B	D	B	A	D	D	C	A	B	D	A	C	A	B	D	A	D	B	C	C	D	A
2076	1	B	C	B	C	B	D	A	A	D	A	C	D	D	C	D	C	C	C	A	D	C	D	A	B	B	B	A	B	A	D	A	A	C	C	A	D	A	A	A	C	D	C	D	C	C	C	D	A
2077	1	B	B	B	C	A	D	C	B	D	A	C	B	A	B	D	C	C	B	C	D	A	C	B	D	B	C	D	D	D	C	B	A	C	C	B	D	C	C	A	C	B	A	D	C	C	C	D	B
2078	1	B	D	C	C	B	D	A	B	C	A	C	D	A	C	D	D	C	B	D	B	C	D	B	D	B	A	C	D	B	A	A	A	A	B	B	A	B	D	D	C	D	D	D	C	C	C	D	D
2079	1	D	B	C	C	A	D	A	C	D	A	C	B	A	D	D	C	C	B	C	D	C	C	B	B	B	B	A	B	B	D	C	B	C	C	A	B	A	C	A	C	D	A	D	B	C	C	D	B
2080	1	A	C	B	C	D	D	D	A	A	A	B	B	A	D	D	A	C	A	C	B	B	C	B	D	B	A	C	A	D	C	A	B	C	C	B	D	C	A	A	C	C	A	A	C	C	B	D	D
2082	1	D	B	B	A	B	D	C	C	D	A	A	B	A	C	D	C	C	C	C	D	C	A	B	A	A	C	C	A	D	D	A	A	C	C	B	D	D	A	A	C	D	A	D	C	C	C	D	B
2083	1	D	B	C	C	A	D	A	D	D	A	C	B	A	C	D	D	C	B	C	C	C	C	A	D	B	A	D	D	D	A	D	A	D	C	B	A	A	A	A	A	A	D	C	C	C	C	D	B
2084	1	D	D	D	C	B	B	A	D	A	A	C	B	A	C	D	C	C	D	C	D	A	D	B	B	A	D	A	D	B	D	B	A	D	C	B	D	A	C	A	C	D	A	D	C	C	C	D	B
2085	1	D	C	C	C	B	D	C	D	B	A	B	A	A	A	A	D	C	B	C	B	A	A	C	D	C	B	C	A	D	C	B	A	C	C	A	A	C	A	A	C	D	A	D	C	C	C	D	B
2086	1	B	B	D	B	B	D	B	D	D	A	C	B	A	C	D	D	C	D	C	D	C	C	A	B	B	A	D	B	B	D	C	B	C	B	B	D	A	A	A	C	B	A	D	C	C	C	D	B
2087	1	D	B	D	B	B	D	A	D	D	A	B	B	A	C	D	A	C	C	C	D	D	D	B	D	B	B	A	B	B	C	A	A	C	C	A	D	C	A	A	C	D	A	D	C	C	C	B	B
2088	1	B	C	C	C	C	D	C	C	C	A	A	D	C	C	A	D	C	B	D	D	A	D	A	D	C	C	A	D	D	D	B	D	C	C	A	D	D	A	A	D	B	C	D	C	C	C	D	A
2089	1	D	D	B	C	A	D	C	B	A	A	B	B	A	C	D	C	C	B	C	B	A	C	A	D	B	C	C	B	D	D	A	B	C	D	A	A	A	A	A	C	D	A	D	C	C	C	B	A
2090	1	D	D	B	C	B	D	C	D	A	A	C	A	A	C	D	D	C	B	C	D	B	D	B	C	B	D	A	A	B	C	B	A	C	C	B	B	C	A	A	C	D	A	D	C	C	B	B	A
2092	1	B	C	B	C	B	D	B	C	A	A	C	B	A	B	D	D	C	D	C	D	A	D	C	D	B	A	D	C	B	D	A	A	C	C	A	D	C	D	A	C	D	D	D	C	B	C	B	B
2093	1	D	C	B	C	B	D	A	C	A	D	C	D	A	A	A	A	C	C	B	D	D	A	B	D	B	B	B	D	D	D	B	B	A	B	A	D	C	A	D	B	B	A	D	B	C	C	D	A
2094	1	D	D	D	C	B	D	A	D	D	A	C	B	A	D	D	D	C	C	C	D	C	C	B	B	C	D	A	D	B	D	C	B	C	C	A	D	A	A	A	C	D	A	D	C	C	C	D	B
2095	1	B	D	C	C	B	D	C	C	A	A	C	B	B	A	A	B	C	A	D	B	A	D	B	D	B	C	B	A	D	D	A	B	C	C	B	A	C	C	B	C	C	B	D	B	C	C	B	C
2096	1	D	D	D	C	A	D	A	D	D	A	D	B	A	C	D	C	C	B	C	D	A	D	B	D	B	C	D	B	B	D	C	A	D	C	A	D	A	A	A	C	D	C	D	C	C	C	D	B
2097	1	D	D	C	C	B	D	A	D	C	D	C	D	A	D	A	D	C	B	C	D	C	B	C	C	B	B	A	D	D	D	A	A	C	C	A	D	A	A	C	B	A	A	D	B	C	C	D	B
2100	1	B	D	D	C	B	D	C	D	A	A	C	B	A	C	D	C	C	D	C	D	A	A	B	D	B	D	A	B	B	D	B	A	C	B	B	D	B	A	A	C	D	A	D	C	C	C	D	A
2101	1	D	C	B	A	B	D	D	A	D	A	B	B	A	B	D	D	C	C	A	B	B	C	B	D	B	A	C	C	D	D	A	D	B	B	B	D	C	A	A	C	A	B	D	C	C	C	D	A
2102	1	A	D	D	C	C	B	A	D	A	A	D	D	A	C	D	C	C	B	C	C	C	D	A	D	B	C	C	D	C	D	B	A	C	A	B	D	C	C	A	C	D	A	D	C	C	C	D	B
2103	1	B	C	A	A	B	D	A	B	D	A	C	B	A	C	D	D	C	C	C	D	C	D	A	B	B	C	D	B	D	D	C	B	C	D	B	D	A	A	A	C	D	B	D	C	C	C	C	B
2104	1	D	D	D	C	B	D	A	D	D	A	C	B	A	C	D	B	C	B	C	C	C	A	D	D	B	A	D	D	C	D	A	A	D	C	B	C	A	A	D	C	D	A	D	B	C	C	D	B
2105	1	D	B	D	C	A	D	B	D	D	A	C	B	A	D	D	D	C	C	C	D	C	A	C	D	B	A	A	D	B	D	B	B	C	C	B	C	A	A	A	C	D	A	D	C	C	C	A	B
2107	1	D	B	D	C	A	D	A	D	A	A	C	A	D	B	B	C	C	A	C	D	C	C	A	D	B	B	A	D	B	D	B	B	C	C	A	C	A	A	D	C	D	B	D	C	B	C	D	B
2109	1	B	B	C	B	B	D	D	C	D	A	C	B	A	C	A	B	C	A	B	D	B	A	A	D	B	C	C	B	D	C	A	A	A	A	B	A	D	A	A	A	C	A	B	C	C	C	D	D
2110	1	A	D	D	C	B	D	C	C	A	A	C	B	A	C	D	C	C	C	C	D	B	C	A	D	B	D	A	B	B	D	A	A	C	C	B	D	A	A	A	C	D	D	D	C	C	C	D	B
2111	1	D	D	D	C	B	D	A	D	D	A	C	B	A	B	D	D	C	D	C	D	A	C	C	D	C	A	D	B	A	A	A	C	D	C	B	D	A	D	A	C	B	A	D	C	C	C	B	B
2112	1	D	B	C	C	B	D	C	B	A	D	C	B	A	B	A	D	C	B	D	D	C	D	B	B	B	A	D	A	B	D	B	A	C	C	A	D	C	A	A	C	A	A	D	C	C	C	D	B
2113	1	D	D	B	C	B	D	C	D	A	A	B	B	A	A	C	A	C	B	D	D	D	D	D	D	B	C	C	B	D	D	A	B	C	C	B	C	B	A	C	C	D	C	A	C	C	A	B	A
2114	1	D	D	D	C	B	D	A	A	A	A	C	D	A	C	D	B	C	B	D	D	B	A	B	B	C	C	A	D	B	C	A	C	C	C	A	D	B	A	A	C	D	A	D	C	C	C	C	A
2115	1	D	D	C	C	D	D	A	D	B	A	A	B	A	C	D	D	C	C	D	D	C	D	A	B	B	D	C	D	B	C	D	A	C	B	B	D	D	A	A	C	D	B	D	C	C	C	D	A
2116	1	C	B	B	A	B	D	A	D	A	A	C	D	A	C	A	C	C	B	D	D	A	D	A	D	C	B	B	D	D	A	A	B	A	A	B	A	A	A	D	A	B	C	D	B	C	C	D	A
2117	1	D	B	C	C	B	D	A	D	A	A	C	D	A	C	C	C	C	D	C	D	A	A	A	B	B	A	D	C	B	D	B	B	C	A	A	D	A	A	A	C	B	A	D	C	C	A	D	A
2118	1	B	B	B	C	B	D	C	B	D	A	C	B	A	D	D	D	C	B	C	D	C	C	B	B	A	A	A	D	C	D	A	A	B	C	B	A	A	A	A	B	A	B	D	C	C	C	D	B
2119	1	C	B	D	C	A	B	A	D	D	A	C	B	A	B	D	D	C	D	C	D	A	A	A	D	B	B	A	B	B	D	C	A	C	D	B	D	A	A	A	C	D	A	D	C	C	C	A	B
2120	1	D	D	B	C	B	D	D	A	D	A	C	B	A	B	B	D	C	D	B	B	A	D	A	B	B	C	D	C	D	A	A	C	C	C	B	A	C	C	D	B	A	B	D	B	C	D	A	A
2121	1	B	D	B	C	B	D	A	D	D	A	C	B	A	B	A	C	C	B	C	D	C	B	B	B	B	D	A	D	B	D	A	A	C	C	B	D	A	C	A	C	A	A	D	B	C	C	D	B
2122	1	B	D	D	C	A	D	A	B	D	A	C	B	A	C	D	C	C	C	C	D	D	C	B	B	B	A	C	D	A	C	B	B	C	C	B	D	A	A	D	_	D	B	D	C	C	C	D	D
2123	1	D	D	D	C	A	D	A	D	D	C	C	B	A	B	D	A	C	D	C	D	C	C	B	B	B	A	A	D	B	D	B	A	C	A	B	D	A	A	A	C	A	A	D	C	C	C	D	A
2125	1	B	D	D	C	A	D	D	C	D	A	C	A	A	D	D	A	C	D	C	D	C	C	A	D	A	A	A	C	B	D	A	C	C	C	B	C	A	C	A	C	B	B	D	C	C	C	B	B
2128	1	D	B	D	C	A	D	A	D	A	A	C	A	A	D	D	D	C	C	C	D	C	C	B	D	B	D	D	B	B	D	A	A	C	C	A	D	A	A	A	C	D	A	D	C	C	C	D	C
2131	1	B	D	C	C	B	D	A	B	D	A	C	B	C	C	D	D	C	B	C	D	C	D	B	D	B	A	D	B	B	D	B	B	D	C	B	D	A	A	A	C	D	A	D	C	C	C	D	B
2132	1	C	C	D	C	A	D	C	A	C	A	B	B	A	D	A	D	C	B	D	D	A	C	B	D	C	B	A	D	B	D	A	B	C	B	B	D	D	C	D	C	D	B	D	B	C	C	B	A
2133	1	D	D	D	C	B	D	A	D	D	A	C	B	A	C	D	D	C	B	C	D	A	A	C	D	C	A	C	D	B	D	D	B	C	C	D	D	A	A	D	C	B	A	D	B	C	C	C	A
2134	1	B	B	D	C	D	D	C	D	B	A	C	A	A	C	D	D	C	B	D	C	C	C	B	D	B	A	D	B	B	A	B	A	C	C	B	D	C	A	A	D	B	C	D	C	C	C	D	A
2136	1	D	C	D	B	B	D	B	B	D	A	C	B	A	B	A	C	C	D	C	D	B	C	D	B	A	D	A	D	C	B	B	B	C	C	B	C	A	A	A	C	B	A	D	B	C	C	A	A
2138	1	D	D	D	B	A	D	A	B	D	A	C	B	A	C	D	C	C	C	C	D	C	C	C	B	B	A	D	B	D	D	D	A	C	B	B	D	A	A	A	C	B	A	D	B	C	C	D	A
2140	1	C	D	B	C	B	A	C	D	A	A	C	B	D	C	D	D	C	C	D	D	D	A	B	D	C	A	A	B	D	D	C	A	A	C	C	D	C	A	D	C	C	B	D	C	C	B	D	B
2142	1	B	B	C	C	B	D	D	C	C	A	C	B	D	B	D	B	C	B	C	D	A	D	C	D	A	C	C	D	B	D	A	A	D	C	A	A	D	D	A	B	B	C	A	B	C	A	D	A
2144	1	D	C	D	B	A	D	C	D	D	D	D	D	A	C	D	D	C	D	D	D	C	B	A	D	B	D	B	B	B	D	B	A	C	B	B	D	A	A	A	C	A	A	D	C	C	C	D	A
2145	1	X	D	D	C	B	D	A	D	D	A	C	D	A	B	D	C	C	B	C	D	C	C	C	D	B	A	C	B	B	B	B	A	C	B	B	D	A	C	B	C	A	A	D	C	C	C	D	A
2148	1	D	D	C	C	B	D	A	C	A	A	C	B	A	D	D	A	C	B	D	D	C	C	B	C	C	A	A	D	D	D	B	B	C	B	A	D	D	A	A	C	D	A	D	C	C	C	D	A
2149	1	A	D	C	A	A	D	C	C	D	A	B	D	A	A	A	D	D	B	D	D	C	C	B	D	B	B	C	D	D	C	A	B	A	C	A	C	A	C	A	C	B	B	D	B	C	C	B	D
2150	1	D	B	B	C	A	D	A	D	D	A	C	B	A	B	D	C	B	B	C	D	C	C	B	D	B	D	A	B	B	D	A	B	C	C	B	D	A	A	B	C	B	B	D	C	C	C	D	B
2151	1	B	C	B	C	A	D	A	D	D	A	D	A	A	C	D	D	C	B	C	D	C	A	A	B	B	A	D	D	B	A	A	A	C	C	A	C	A	D	A	C	A	A	D	C	C	C	D	B
2154	1	D	D	D	C	B	D	A	D	D	A	C	B	A	B	D	D	C	B	C	D	B	C	D	B	B	A	A	B	B	D	B	D	D	C	A	C	A	C	A	C	A	B	D	C	C	C	D	A
2155	1	D	B	D	C	B	D	A	D	D	A	C	B	A	C	D	C	C	B	C	D	B	B	B	D	B	A	C	B	B	D	D	B	C	C	C	D	A	A	A	C	B	A	D	B	C	C	B	A
2156	1	A	D	B	C	B	D	B	C	A	A	B	B	A	C	C	A	C	D	A	D	A	D	B	D	B	A	A	D	A	D	A	A	C	C	A	D	B	A	A	B	B	A	D	C	C	D	D	A
2158	1	D	B	D	C	B	D	C	C	A	A	C	B	B	C	A	C	C	C	C	D	C	A	B	D	B	A	C	B	D	B	C	A	C	B	A	C	C	A	A	C	B	A	D	C	C	C	D	B
2159	1	D	B	C	B	A	D	D	C	B	A	C	B	A	B	D	B	C	C	D	C	C	A	C	D	B	D	D	C	D	D	A	B	C	C	A	B	B	A	A	C	B	B	A	B	C	C	D	D
2161	1	D	C	B	C	A	D	D	A	D	A	C	B	A	D	B	A	C	B	A	D	A	C	B	D	B	C	B	D	B	A	A	B	C	B	A	D	D	C	A	C	B	C	D	B	C	A	D	B
2163	1	B	C	D	C	B	D	C	D	A	A	C	B	A	C	D	C	C	C	B	D	A	D	B	D	B	A	D	D	C	C	A	A	C	C	B	D	A	A	A	C	D	A	D	C	C	C	D	D
2164	1	D	B	B	C	B	D	C	D	D	A	C	D	A	A	A	D	C	C	C	D	A	D	B	D	B	A	C	A	B	C	A	B	C	C	B	D	A	A	A	C	B	A	A	B	C	C	D	B
2165	1	B	B	B	C	B	D	D	B	A	A	C	B	A	B	A	B	C	C	D	B	C	C	D	D	B	A	B	D	D	D	B	A	D	C	B	A	C	A	A	C	D	A	D	C	C	C	D	B
2166	1	D	B	D	C	B	D	A	D	D	A	A	D	A	C	D	C	C	B	C	D	C	C	B	D	B	B	A	D	B	D	B	A	C	C	B	D	A	A	D	C	D	A	D	C	C	C	D	B
2167	1	B	D	D	C	A	D	A	D	D	A	C	D	A	C	D	D	C	C	C	D	A	B	A	D	B	B	A	D	A	A	A	B	C	D	B	D	A	A	D	B	C	A	D	B	C	C	D	B
2168	1	B	D	D	C	A	D	C	C	A	A	B	D	A	B	C	D	C	B	C	D	A	D	B	D	A	B	C	D	B	C	A	A	C	B	B	D	A	A	A	C	B	A	D	B	C	C	A	B
2170	1	D	D	D	C	B	D	B	D	D	C	C	B	A	B	D	C	C	B	C	B	C	C	B	D	B	A	A	D	B	D	B	B	C	C	A	D	A	A	D	C	B	B	D	C	C	C	D	B
2171	1	C	C	D	C	B	D	C	B	D	A	C	B	A	C	A	D	C	B	C	D	C	A	B	D	B	D	D	D	D	D	A	A	C	C	B	D	A	C	A	C	B	B	D	C	C	C	D	A
2172	1	B	A	C	C	B	D	A	D	D	A	C	B	A	A	D	A	C	B	B	D	A	D	A	D	B	A	B	D	B	D	A	A	C	C	D	A	C	A	A	C	A	A	D	C	C	C	B	B
2173	1	D	B	D	C	B	D	A	D	D	A	C	B	A	C	D	C	C	B	C	D	C	A	B	D	B	D	A	B	D	D	B	C	C	C	B	D	A	A	A	B	D	A	D	C	C	C	D	B
2174	1	D	D	D	C	A	B	A	D	D	A	B	D	A	C	D	D	C	C	A	D	A	C	A	D	B	D	A	D	A	D	B	A	D	B	B	D	A	A	A	C	A	A	D	C	C	C	D	B
2175	1	D	C	B	C	B	D	A	C	D	A	B	A	A	D	D	D	C	B	C	B	A	C	B	D	B	D	A	D	B	D	B	A	C	A	A	D	C	A	A	C	B	A	D	C	C	C	B	A
2176	1	B	A	B	C	A	D	C	A	D	A	C	B	A	B	A	B	C	B	D	D	A	C	C	C	B	A	C	D	B	A	A	D	C	B	A	D	A	D	A	B	C	A	D	C	D	C	D	A
2177	1	B	D	D	C	B	D	A	D	D	A	A	B	A	C	D	C	C	B	C	D	A	B	A	D	C	C	A	B	B	D	D	A	C	B	B	B	A	C	A	B	B	C	D	B	C	C	D	B
2178	1	B	D	D	C	B	D	A	A	D	A	C	B	A	C	D	C	C	B	C	C	C	D	B	B	B	B	D	D	C	D	A	A	C	C	B	C	A	C	A	C	B	B	D	C	C	C	C	B
2179	1	D	D	C	C	B	D	B	B	D	A	D	B	A	B	A	D	A	B	C	D	B	A	A	B	B	D	A	D	A	D	D	B	C	C	B	B	A	B	D	C	D	A	D	C	C	B	D	B
2181	1	D	D	B	C	A	D	D	B	A	A	C	B	A	D	A	C	C	C	D	B	A	C	A	D	B	A	D	C	D	D	B	A	D	C	B	D	B	A	D	C	B	A	D	C	C	C	A	D
2185	1	D	B	D	C	A	D	C	B	D	A	C	D	A	A	A	D	C	B	C	B	A	A	D	B	C	A	D	B	B	D	B	D	C	C	B	D	C	A	A	C	D	A	D	C	C	C	B	D
2186	1	D	D	D	C	D	A	D	A	A	A	C	B	A	B	B	C	C	B	D	D	A	D	C	D	B	D	D	C	B	D	B	D	A	C	A	D	C	C	A	C	D	B	D	C	C	C	D	B
2187	1	B	D	C	C	A	D	B	C	C	A	C	B	A	C	A	D	C	B	B	D	D	A	A	B	B	A	A	B	D	D	A	A	C	D	A	B	C	C	D	C	B	A	D	B	C	C	D	A
2189	1	D	B	D	C	B	D	A	A	D	A	C	B	A	C	C	D	C	C	C	D	C	D	C	D	B	A	D	D	C	D	A	B	A	C	B	D	A	C	A	C	B	A	C	B	C	C	A	C
2190	1	B	B	B	C	B	D	A	C	A	A	C	D	C	C	B	C	C	B	A	B	D	D	B	D	B	A	D	A	A	C	B	A	C	D	A	A	C	A	A	B	C	C	D	C	C	A	D	A
2192	1	A	B	D	C	A	D	A	C	C	A	C	B	A	D	D	D	C	B	B	D	C	D	C	D	B	A	A	D	D	D	A	B	A	C	B	D	D	A	D	C	B	A	D	B	C	C	D	A
2193	1	D	D	C	C	A	D	C	C	D	A	C	B	A	C	A	D	C	C	C	D	B	A	B	D	B	A	C	B	D	C	B	A	C	B	B	D	A	A	A	C	B	C	D	C	C	C	D	B
2194	1	B	C	D	C	A	B	A	B	D	A	C	B	A	D	D	C	C	B	C	D	C	C	B	D	B	C	A	B	B	D	D	B	D	B	A	D	C	C	A	C	D	A	D	C	C	C	D	B
2196	1	B	A	B	C	B	D	B	D	C	A	C	B	A	A	A	B	C	B	C	B	B	D	B	D	C	A	B	D	B	D	C	A	C	C	A	A	C	A	A	C	A	B	B	B	C	C	D	A
[truncated: 52 more columns]
