# Supplementary material for: Increased accessibility of computer-based testing for residency application to a hospital in Brazil with item characteristics comparable to paper-based testing: a psychometric study
Source: J Educ Eval Health Prof. 2024 Nov 11;21:32. doi: 10.3352/jeehp.2024.21.32 (PMC11637595; doi:10.3352/jeehp.2024.21.32)
Supplement: Supplementary file 5 — Supplement 1. R code for the unidimensionality test. [file jeehp-21-32-suppl1.R]

library(mirt)
library(psych)
library(data.table)

#INPUTS
df_acertos_corrigidos <- fread(input = "USP_2020.csv", header = T, na.strings = "NA", data.table = FALSE)[,-1] #entrar com a base de dados. Uma coluna por item, uma linha por respondente, 0 para erros, 1 para acertos

## UNIDIMENSIONALITY (Utilizamos os pacotes Psych e Mirt)
####### Análise de Componentes Principais com análise paralela
fa.parallel(df_acertos_corrigidos, cor="poly", fa="pc", sim=FALSE)

####### Análise fatorial de informação completa (uso de Modelos TRI multidimensionais)
m1 <- mirt(df_acertos_corrigidos, 1, itemtype = 'graded') #unidimensional model
print(m1)
coef(m1, IRTpars = TRUE, simplify=TRUE)
summary(m1)

m2 <- mirt(df_acertos_corrigidos, 2, itemtype = 'graded') #bidimensional model
print(m2)
coef(m2,simplify=TRUE)
summary(m2)

###### model comparison
anova(m1,m2) 

# RMSEA, CFI e TLI 
round(M2(m1, na.rm=TRUE),3)
round(M2(m2, na.rm=TRUE),3)
