# Supplementary material for: Increased accessibility of computer-based testing for residency application to a hospital in Brazil with item characteristics comparable to paper-based testing: a psychometric study
Source: J Educ Eval Health Prof. 2024 Nov 11;21:32. doi: 10.3352/jeehp.2024.21.32 (PMC11637595; doi:10.3352/jeehp.2024.21.32)
Supplement: Supplementary file 6 — Supplement 2. R code for the item analyses based on the classical test theory. [file jeehp-21-32-suppl2.R]

library(CTT)

# Only data consisting of 0 and 1 must be entered.
datRaw <- read.table("CBT response patterns expressing 01.csv", sep = ",", header = T)

# CTT item analysis code.
CTT_result <- itemAnalysis(datRaw, itemReport = T)

# Code that checks the result of the item analysis.
CTT_result$itemReport

# Code to obtain the mean and standard deviation of CTT difficulty and discrimination.
apply(CTT_result2$itemReport[, -1], 2, mean)
apply(CTT_result2$itemReport[, -1], 2, sd)
