# Supplementary material for: Increased accessibility of computer-based testing for residency application to a hospital in Brazil with item characteristics comparable to paper-based testing: a psychometric study
Source: J Educ Eval Health Prof. 2024 Nov 11;21:32. doi: 10.3352/jeehp.2024.21.32 (PMC11637595; doi:10.3352/jeehp.2024.21.32)
Supplement: Supplementary file 7 — Supplement 3. R code for the item analyses based on the item response theory. [file jeehp-21-32-suppl3.R]

library(data.table);
library(irtoys);
library(mirtCAT);
library(mongolite);
library(jsonlite);

#INPUTS

NR_ALTERNATIVAS <- 4 #entrar com a quantidade de alternativas dos itens como inteiro 
df_acertos_corrigidos <- fread(input = "USP_2020.csv", 
                              header = T, 
                              na.strings = "NA", 
                              data.table = FALSE)[,-1] # Entrar com a base de dados. Uma linha por respondente, 
                                                      # uma coluna de ID + uma coluna por item, com 0 para erros, 1 para acertos.

#FUNCOES
get_mirt_object <- function(acertos, numero_alternativas) {
  g_cinco <- -1.386294
  g_quatro <- -1.098612
  nome_colunas <- colnames(acertos)
  intervalo_desejado <- paste(nome_colunas[1],nome_colunas[length(nome_colunas)], sep = "-")
  if (numero_alternativas == 4) {
    modelo_disciplina <- paste("F =", intervalo_desejado, "\nPRIOR = (", intervalo_desejado, ",a1,lnorm, 0, 0.5),(", intervalo_desejado, ",g, norm, ", g_quatro, ",0.5)")
  } else if (numero_alternativas == 5) {
    modelo_disciplina <- paste("F =", intervalo_desejado, "\nPRIOR = (", intervalo_desejado, ",a1,lnorm, 0, 0.5),(", intervalo_desejado, ",g, norm, ", g_cinco, ",0.5)")
  }
  modelo <- mirt.model(input = modelo_disciplina, itemnames = nome_colunas)
  mirt_object <- mirt(data = acertos, model = modelo, itemtype = "3PL", SE = TRUE, SE.type="crossprod", quadpts = 40, TOL = 0.001)
  
  return(mirt_object)
}

create_resposta_pars_only <- function(coef, itemnames) {
  resultado <- data.frame(cbind(coef$items[, 1], coef$items[, 2], coef$items[, 3])) #Cria um data frame
  colnames(resultado) <- c( "a", "b", "c")
  rownames(resultado) <- itemnames
  return(resultado);
}

get_resultado_pars_only <- function(mirt_object){
  coef <- coef(mirt_object, IRTpars = TRUE, simplify = TRUE)
  parametros_TRI <- data.frame(coef$items)
  parametros_TRI <- parametros_TRI[,c(1:3)]
  colnames(parametros_TRI) <- c("parametro_a","parametro_b","parametro_c")
  parametros_TRI$parametro_d <- parametros_TRI$parametro_a * parametros_TRI$parametro_b * -1
  resultado <- create_resposta_pars_only(coef, extract.mirt(mirt_object, 'itemnames'))
  resultado$id_analise <- ID_ANALISE
  return(resultado)
}

add_itens_to_exclude <- function(param_avaliation, parametros_TRI) {
  if (!is.na(param_avaliation[1])) {
    item_excluir <- row.names(parametros_TRI)[param_avaliation]
  } else {
    item_excluir <- NULL
  }
  return(item_excluir)
}

exclude_bad_itens_pars_only <- function(mirt_object,resultados,acertos,obs_a = c(0.20,0.40,0.55),obs_b_min = c(-6,-5,-4.6),
                                        obs_b_max = c(6,5,4.6),obs_c = c(0.50,0.45,0.45)) {
  itens_excluir <- 0
  flag <- 1
  while (!is.null(itens_excluir)) {
    item_obs_PA <- which(resultados$a < obs_a[flag] | is.nan(resultados$a))
    item_excluir_PA <- add_itens_to_exclude(item_obs_PA, resultados)
    item_obs_PB <- which(resultados$b > obs_b_max[flag] | resultados$b < obs_b_min[flag] | is.nan(resultados$b))
    item_excluir_PB <- add_itens_to_exclude(item_obs_PB, resultados)
    item_obs_PC <- which(resultados$c > obs_c[flag] | is.nan(resultados$c))
    item_excluir_PC <- add_itens_to_exclude(item_obs_PC, resultados)
    itens_excluir <- unique(c(item_excluir_PA, item_excluir_PB, item_excluir_PC))
    print(itens_excluir)
    if (is.null(itens_excluir)) {
      return(mirt_object)
      break
    }
    acertos <- acertos[, -which(names(acertos) %in% c(itens_excluir))]
    colnames(acertos)
    mirt_object <- get_mirt_object(acertos, NR_ALTERNATIVAS)
    checagem_erro_padrao <- coef(mirt_object, IRTpars = TRUE, simplify = FALSE)[[1]]
    if(nrow(checagem_erro_padrao) > 1){
      return(mirt_object)
      break
    }
    resultados <- get_resultado_pars_only(mirt_object)
    flag <- flag + 1
  }
}

fix_acertos <- function(acertos, resultados) {
  return(acertos[, (colnames(acertos) %in% rownames(resultados))])
}

create_resposta <- function(coef, EPs, itemnames) {
  resultado <- data.frame(cbind(coef$items[, 1], EPs[, 1], coef$items[, 2], EPs[, 2], coef$items[, 3], EPs[, 3])) #Cria um data frame
  colnames(resultado) <- c( "a", "EP(a)", "b", "EP(b)", "c", "EP(c)")
  rownames(resultado) <- itemnames
  return(resultado);
}

get_EPs <- function(mirt_object) {
  n_itens <- extract.mirt(mirt_object, "nitems")
  n_pars <- 3 * n_itens # Para PL3
  parvec <- extract.mirt(x = mirt_object, what = "parvec")
  vcov <- vcov(mirt_object)
  EPs <- matrix(nrow = n_itens, ncol = 3)
  for (i in c(seq(1, n_pars, by = 3))){
    j <- seq(i,i + 2)
    ad <- parvec[j]
    v <- vcov[j, j]
    k <- (i + 2) / 3
    EPs[k, ] <- deltamethod(list(~x1, ~-x2 / x1, ~1 / ( 1 + exp(-x3))), ad, v)
  }
  return(EPs)
}

get_resultado <- function(mirt_object){
  coef <- coef(mirt_object, IRTpars = TRUE, simplify = TRUE)
  parametros_TRI <- data.frame(coef$items)
  parametros_TRI <- parametros_TRI[,c(1:3)]
  colnames(parametros_TRI) <- c("parametro_a","parametro_b","parametro_c")
  parametros_TRI$parametro_d <- parametros_TRI$parametro_a * parametros_TRI$parametro_b * -1
  EPs <- get_EPs(mirt_object)
  resultado <- create_resposta(coef, EPs, extract.mirt(mirt_object, 'itemnames'))
  #resultado$id_analise <- ID_ANALISE
  return(resultado)
}

exclude_bad_itens <- function(mirt_object,resultados,acertos,obs_a = 0.55,obs_b_min = -4.6, 
                              obs_b_max = 4.6,obs_c = 0.45,ep_a = 1,ep_b = 1,ep_c = 1) {
  itens_excluir <- 0
  while (!is.null(itens_excluir)) {
    # avaliando parametros
    item_obs_PA <- which(resultados$a < obs_a | is.nan(resultados$a))
    item_excluir_PA <- add_itens_to_exclude(item_obs_PA, resultados)
    item_obs_PB <- which(resultados$b > obs_b_max | resultados$b < obs_b_min | is.nan(resultados$b))
    item_excluir_PB <- add_itens_to_exclude(item_obs_PB, resultados)
    item_obs_PC <- which(resultados$c > obs_c | is.nan(resultados$c))
    item_excluir_PC <- add_itens_to_exclude(item_obs_PC, resultados)
    # avaliando EPs
    item_obs_EA <- which(resultados$`EP(a)` > ep_a | is.nan(resultados$`EP(a)`))
    item_excluir_EA <- add_itens_to_exclude(item_obs_EA, resultados)
    item_obs_EB <- which(resultados$`EP(b)` > ep_b | is.nan(resultados$`EP(b)`))
    item_excluir_EB <- add_itens_to_exclude(item_obs_EB, resultados)
    item_obs_EC <- which(resultados$`EP(c)` > ep_c | is.nan(resultados$`EP(c)`))
    item_excluir_EC <- add_itens_to_exclude(item_obs_EC, resultados)
    itens_excluir <- unique(c(item_excluir_PA, item_excluir_PB, item_excluir_PC, item_excluir_EA, item_excluir_EB, item_excluir_EC))
    print(itens_excluir)
    if (is.null(itens_excluir)) {
      return(mirt_object)
      break
    }
    acertos <- acertos[, -which(names(acertos) %in% c(itens_excluir))]
    colnames(acertos)
    mirt_object <- get_mirt_object(acertos, NR_ALTERNATIVAS)
    resultados <- get_resultado(mirt_object)
  }
}


# CALCULO DOS PARAMETROS
mirt_object <- get_mirt_object(df_acertos_corrigidos, NR_ALTERNATIVAS)
checagem_erro_padrao <- coef(mirt_object, IRTpars = TRUE, simplify = FALSE)[[1]]
if(nrow(checagem_erro_padrao) == 1){
  resultados <- get_resultado_pars_only(mirt_object)
  mirt_object <- exclude_bad_itens_pars_only(
    mirt_object,
    resultados,
    df_acertos_corrigidos
  )
  resultados_corrigidos <-  get_resultado_pars_only(mirt_object)
  df_acertos_corrigidos <- fix_acertos(df_acertos_corrigidos, resultados_corrigidos)
}

#etapa1
resultados <- get_resultado(mirt_object)
mirt_object <- exclude_bad_itens(
  mirt_object,
  resultados,
  df_acertos_corrigidos,
  ep_a = 1.5,
  ep_b = 1.5,
  ep_c = 1.5,
  obs_a = 0.20,
  obs_b_min = -6,
  obs_b_max = 6,
  obs_c = 0.50
)

resultados_corrigidos <- get_resultado(mirt_object)
df_acertos_corrigidos <- fix_acertos(df_acertos_corrigidos, resultados_corrigidos)

#etapa2
mirt_object <- exclude_bad_itens(
  mirt_object,
  resultados_corrigidos,
  df_acertos_corrigidos,
  ep_a = 1.0,
  ep_b = 1.0,
  ep_c = 1.0,
  obs_a = 0.40,
  obs_b_min = -5,
  obs_b_max = 5,
  obs_c = 0.45
)

resultados_corrigidos <-  get_resultado(mirt_object)
df_acertos_corrigidos <- fix_acertos(df_acertos_corrigidos, resultados_corrigidos)

#etapa3
mirt_object <- exclude_bad_itens(mirt_object, resultados_corrigidos, df_acertos_corrigidos)
resultados_corrigidos <-  get_resultado(mirt_object)
df_acertos_corrigidos <- fix_acertos(df_acertos_corrigidos, resultados_corrigidos)
